# Supplementary material for: Overexpression of DDIT4 and TPTEP1 are associated with metastasis and advanced stages in colorectal cancer patients: a study utilizing bioinformatics prediction and experimental validation
Source: Cancer Cell Int. 2021 Jun 9;21:303. doi: 10.1186/s12935-021-02002-x (PMC8191213; doi:10.1186/s12935-021-02002-x)
Supplement: Supplementary file 1 — Additional file 1: Table S1. Information obtained in the process of identification and selection of key genes including up-regulated genes with combined gene score > 3 of previous analysis (PMID: 31654507), up-regulated genes in carcinogenesis & colorectal cancer of DisGeNET with pvalue < 0.0001, the largest cluster of k-means clustering in STRING (confidence ≥ 0.4), and key genes. [file 12935_2021_2002_MOESM1_ESM.xlsx]

## Sheet: legends
sheet 1	825 genes	Up-regulated genes with combined gene score > 3 of previous analysis (PMID: 31654507)
sheet 2	370 genes	Up-regulated genes in Carcinogenesis & Colorectal cancer of DisGeNET with pvalue < 0.0001
sheet 3	167 genes	The largest cluster of k-means clustering in STRING (confidence < 0.400)
sheet 4	11 genes	Key genes for miRNAs prediction

## Sheet: Sheet1
Ens	Gene name	combined gene score
ENSG00000120708	TGFBI	16.789
ENSG00000185238	PRMT3	14.0652
ENSG00000169248	CXCL11	12.291
ENSG00000118785	SPP1	12.1212
ENSG00000152558	TMEM123	12.079
ENSG00000163811	WDR43	11.9138
ENSG00000123500	COL10A1	11.84
ENSG00000196611	MMP1	11.6053
ENSG00000065911	MTHFD2	11.5055
ENSG00000115233	PSMD14	11.4467
ENSG00000122034	GTF3A	11.4283
ENSG00000150093	ITGB1	11.0748
ENSG00000123131	PRDX4	11.0136
ENSG00000149968	MMP3	10.8165
ENSG00000171848	RRM2	10.7543
ENSG00000137563	GGH	10.7234
ENSG00000163734	CXCL3	10.4044
ENSG00000234797	RPS3AP6	10.3178
ENSG00000115386	REG1A	9.83223
ENSG00000172023	REG1B	9.7658
ENSG00000000419	DPM1	9.76256
ENSG00000163993	S100P	9.67124
ENSG00000224837	GCSHP5	9.63493
ENSG00000115484	CCT4	9.49101
ENSG00000136518	ACTL6A	9.45224
ENSG00000124795	DEK	9.43028
ENSG00000169429	CXCL8	9.42392
ENSG00000262406	MMP12	9.41563
ENSG00000186340	THBS2	9.38563
ENSG00000011201	ANOS1	9.32624
ENSG00000143815	LBR	9.28918
ENSG00000082898	XPO1	9.1998
ENSG00000104408	EIF3E	9.15633
ENSG00000125743	SNRPD2	9.0577
ENSG00000134827	TCN1	9.00155
ENSG00000131238	PPT1	8.99987
ENSG00000049449	RCN1	8.98916
ENSG00000138772	ANXA3	8.91407
ENSG00000124207	CSE1L	8.81183
ENSG00000163032	VSNL1	8.80833
ENSG00000102024	PLS3	8.78176
ENSG00000170540	ARL6IP1	8.7414
ENSG00000091039	OSBPL8	8.72361
ENSG00000100453	GZMB	8.72291
ENSG00000140262	TCF12	8.68366
ENSG00000122565	CBX3	8.65575
ENSG00000103811	CTSH	8.6352
ENSG00000223559	RP11-700P18.1	8.62573
ENSG00000134057	CCNB1	8.62149
ENSG00000197061	HIST1H4C	8.60233
ENSG00000165304	MELK	8.54462
ENSG00000131747	TOP2A	8.50775
ENSG00000111276	CDKN1B	8.49574
ENSG00000277568	UC_338	8.41427
ENSG00000126787	DLGAP5	8.40326
ENSG00000163468	CCT3	8.3694
ENSG00000225489	RP11-390F4.3	8.36317
ENSG00000136997	MYC	8.26433
ENSG00000103257	SLC7A5	8.25687
ENSG00000071539	TRIP13	8.24138
ENSG00000074201	CLNS1A	8.23573
ENSG00000137942	FNBP1L	8.16268
ENSG00000112742	TTK	8.15458
ENSG00000156970	BUB1B	8.15304
ENSG00000101126	ADNP	8.07952
ENSG00000113552	GNPDA1	8.01003
ENSG00000102054	RBBP7	8.00885
ENSG00000230207	RPL4P5	8.00625
ENSG00000132646	PCNA	7.96534
ENSG00000143977	SNRPG	7.81631
ENSG00000135919	SERPINE2	7.80897
ENSG00000137573	SULF1	7.77953
ENSG00000083845	RPS5	7.69167
ENSG00000147677	EIF3H	7.63183
ENSG00000116288	PARK7	7.58473
ENSG00000122884	P4HA1	7.53713
ENSG00000078098	FAP	7.50852
ENSG00000153140	CETN3	7.46771
ENSG00000106462	EZH2	7.3722
ENSG00000133048	CHI3L1	7.33573
ENSG00000101190	TCFL5	7.33358
ENSG00000197757	HOXC6	7.31366
ENSG00000120699	EXOSC8	7.30821
ENSG00000188846	RPL14	7.2715
ENSG00000064313	TAF2	7.25382
ENSG00000118418	HMGN3	7.23906
ENSG00000123562	MORF4L2	7.20892
ENSG00000124789	NUP153	7.15042
ENSG00000163739	CXCL1	7.14114
ENSG00000196754	S100A2	7.04636
ENSG00000168209	DDIT4	7.03841
ENSG00000151846	PABPC3	7.00872
ENSG00000173391	OLR1	7.00605
ENSG00000108298	RPL19	6.96278
ENSG00000152253	SPC25	6.90609
ENSG00000203880	PCMTD2	6.90154
ENSG00000157456	CCNB2	6.89316
ENSG00000169245	CXCL10	6.85774
ENSG00000142856	ITGB3BP	6.81926
ENSG00000113328	CCNG1	6.81656
ENSG00000204388	HSPA1B	6.81112
ENSG00000153904	DDAH1	6.80567
ENSG00000101911	PRPS2	6.78847
ENSG00000196305	IARS	6.77323
ENSG00000137154	RPS6	6.76972
ENSG00000060718	COL11A1	6.76563
ENSG00000102265	TIMP1	6.75708
ENSG00000101333	PLCB4	6.75689
ENSG00000198056	PRIM1	6.73938
ENSG00000122691	TWIST1	6.73673
ENSG00000023516	AKAP11	6.72745
ENSG00000270800	RPS10-NUDT3	6.72352
ENSG00000185885	IFITM1	6.71406
ENSG00000070756	PABPC1	6.69125
ENSG00000101224	CDC25B	6.69091
ENSG00000125304	TM9SF2	6.68942
ENSG00000153574	RPIA	6.68885
ENSG00000100749	VRK1	6.68442
ENSG00000162244	RPL29	6.6802
ENSG00000117450	PRDX1	6.67547
ENSG00000100632	ERH	6.65707
ENSG00000112237	CCNC	6.63193
ENSG00000072571	HMMR	6.62008
ENSG00000164163	ABCE1	6.59839
ENSG00000155959	VBP1	6.59144
ENSG00000122952	ZWINT	6.57798
ENSG00000133142	TCEAL4	6.51602
ENSG00000133657	ATP13A3	6.47617
ENSG00000094975	SUCO	6.45879
ENSG00000132341	RAN	6.45203
ENSG00000125398	SOX9	6.44719
ENSG00000079785	DDX1	6.422
ENSG00000146731	CCT6A	6.40748
ENSG00000121957	GPSM2	6.39183
ENSG00000172216	CEBPB	6.35876
ENSG00000101474	APMAP	6.3585
ENSG00000077097	TOP2B	6.28855
ENSG00000036549	ZZZ3	6.27655
ENSG00000132964	CDK8	6.26274
ENSG00000116906	GNPAT	6.25534
ENSG00000135316	SYNCRIP	6.25455
ENSG00000183527	PSMG1	6.24949
ENSG00000175063	UBE2C	6.24855
ENSG00000088325	TPX2	6.24586
ENSG00000119953	SMNDC1	6.21484
ENSG00000166670	MMP10	6.19447
ENSG00000076003	MCM6	6.18366
ENSG00000187735	TCEA1	6.1833
ENSG00000163918	RFC4	6.17965
ENSG00000134339	SAA2	6.17254
ENSG00000117479	SLC19A2	6.10335
ENSG00000169855	ROBO1	6.10133
ENSG00000082512	TRAF5	6.08594
ENSG00000115944	COX7A2L	6.08094
ENSG00000168785	TSPAN5	6.07945
ENSG00000100526	CDKN3	6.07404
ENSG00000080819	CPOX	6.06325
ENSG00000105989	WNT2	6.04685
ENSG00000137033	IL33	6.01625
ENSG00000196591	HDAC2	6.01217
ENSG00000151790	TDO2	6.01054
ENSG00000280987	MATR3	6.01023
ENSG00000015479	MATR3	6.00981
ENSG00000115758	ODC1	6.00404
ENSG00000151835	SACS	5.98346
ENSG00000102221	JADE3	5.96695
ENSG00000100528	CNIH1	5.96397
ENSG00000143162	CREG1	5.94177
ENSG00000253341	RP11-730G20.2	5.9322
ENSG00000164542	KIAA0895	5.92909
ENSG00000131873	CHSY1	5.92821
ENSG00000115866	DARS	5.92792
ENSG00000115009	CCL20	5.91707
ENSG00000117395	EBNA1BP2	5.9119
ENSG00000108854	SMURF2	5.8962
ENSG00000124193	SRSF6	5.87455
ENSG00000240065	PSMB9	5.83999
ENSG00000236814	RP11-446E9.1	5.80978
ENSG00000105677	TMEM147	5.80593
ENSG00000178035	IMPDH2	5.80104
ENSG00000165704	HPRT1	5.79907
ENSG00000164032	H2AFZ	5.79891
ENSG00000115828	QPCT	5.79875
ENSG00000196387	ZNF140	5.78212
ENSG00000108511	HOXB6	5.78161
ENSG00000182481	KPNA2	5.73069
ENSG00000116791	CRYZ	5.72802
ENSG00000124767	GLO1	5.72183
ENSG00000134222	PSRC1	5.71626
ENSG00000105202	FBL	5.71603
ENSG00000186468	RPS23	5.70015
ENSG00000035115	SH3YL1	5.68674
ENSG00000244255	XXBAC-BPG116M5.17	5.68391
ENSG00000186416	NKRF	5.66295
ENSG00000054219	LY75	5.65979
ENSG00000006625	GGCT	5.65878
ENSG00000163191	S100A11	5.65493
ENSG00000138755	CXCL9	5.64815
ENSG00000187109	NAP1L1	5.59652
ENSG00000124787	RPP40	5.57961
ENSG00000159593	NAE1	5.57739
ENSG00000215021	PHB2	5.57693
ENSG00000100985	MMP9	5.57062
ENSG00000120875	DUSP4	5.55645
ENSG00000235423	RP11-282O18.3	5.55574
ENSG00000184216	IRAK1	5.55411
ENSG00000173272	MZT2A	5.53181
ENSG00000164615	CAMLG	5.52865
ENSG00000138028	CGREF1	5.51183
ENSG00000165732	DDX21	5.49222
ENSG00000083782	EPYC	5.48067
ENSG00000138160	KIF11	5.47645
ENSG00000161016	RPL8	5.46301
ENSG00000092964	DPYSL2	5.4541
ENSG00000109321	AREG	5.45346
ENSG00000136810	TXN	5.45254
ENSG00000128059	PPAT	5.44966
ENSG00000277053	GTF2IP1	5.44666
ENSG00000117594	HSD11B1	5.43621
ENSG00000173674	EIF1AX	5.43566
ENSG00000146477	SLC22A3	5.43318
ENSG00000111206	FOXM1	5.42048
ENSG00000123636	BAZ2B	5.41992
ENSG00000196793	ZNF239	5.41511
ENSG00000136738	STAM	5.40438
ENSG00000073111	MCM2	5.3944
ENSG00000059588	TARBP1	5.38679
ENSG00000079819	EPB41L2	5.38122
ENSG00000070669	ASNS	5.37496
ENSG00000008018	PSMB1	5.36377
ENSG00000145386	CCNA2	5.34766
ENSG00000170312	CDK1	5.33953
ENSG00000153395	LPCAT1	5.33944
ENSG00000176890	TYMS	5.3166
ENSG00000196262	PPIA	5.31277
ENSG00000109917	ZPR1	5.31127
ENSG00000083535	PIBF1	5.29601
ENSG00000157557	ETS2	5.2791
ENSG00000105829	BET1	5.27348
ENSG00000147649	MTDH	5.26425
ENSG00000106105	GARS	5.26116
ENSG00000070882	OSBPL3	5.25508
ENSG00000133835	HSD17B4	5.25133
ENSG00000183734	ASCL2	5.24696
ENSG00000168061	SAC3D1	5.24226
ENSG00000170889	RPS9	5.21465
ENSG00000070718	AP3M2	5.19326
ENSG00000204264	PSMB8	5.19118
ENSG00000162745	OLFML2B	5.18181
ENSG00000129009	ISLR	5.179
ENSG00000074319	TSG101	5.17678
ENSG00000152377	SPOCK1	5.1759
ENSG00000144744	UBA3	5.17039
ENSG00000155561	NUP205	5.15351
ENSG00000028116	VRK2	5.1518
ENSG00000110696	C11ORF58	5.14997
ENSG00000151414	NEK7	5.14625
ENSG00000125870	SNRPB2	5.13795
ENSG00000064933	PMS1	5.1307
ENSG00000128654	MTX2	5.12643
ENSG00000133858	ZFC3H1	5.12159
ENSG00000128567	PODXL	5.11605
ENSG00000180581	SRP9P1	5.09673
ENSG00000130816	DNMT1	5.0942
ENSG00000100028	SNRPD3	5.09219
ENSG00000154473	BUB3	5.08932
ENSG00000102897	LYRM1	5.08808
ENSG00000163950	SLBP	5.07779
ENSG00000125657	TNFSF9	5.0715
ENSG00000100479	POLE2	5.05628
ENSG00000122779	TRIM24	5.05552
ENSG00000138363	ATIC	5.05134
ENSG00000163736	PPBP	5.04564
ENSG00000147400	CETN2	5.042
ENSG00000087586	AURKA	5.03673
ENSG00000165650	PDZD8	5.0333
ENSG00000105193	RPS16	5.02427
ENSG00000151287	XZ	5.02393
ENSG00000149313	AASDHPPT	5.02264
ENSG00000163629	PTPN13	5.02214
ENSG00000104147	OIP5	5.01962
ENSG00000107164	FUBP3	5.01432
ENSG00000196683	TOMM7	5.00785
ENSG00000140379	BCL2A1	5.0067
ENSG00000091164	TXNL1	4.97828
ENSG00000177879	AP3S1	4.97082
ENSG00000142676	RPL11	4.96082
ENSG00000106355	LSM5	4.96005
ENSG00000134443	GRP	4.94621
ENSG00000049860	HEXB	4.92467
ENSG00000055917	PUM2	4.9205
ENSG00000158555	GDPD5	4.91995
ENSG00000205403	CFI	4.91993
ENSG00000124766	SOX4	4.90379
ENSG00000141232	TOB1	4.89528
ENSG00000135336	ORC3	4.87705
ENSG00000123908	AGO2	4.86854
ENSG00000124333	VAMP7	4.86713
ENSG00000183671	GPR1	4.85193
ENSG00000084090	STARD7	4.84999
ENSG00000176171	BNIP3	4.83545
ENSG00000124383	MPHOSPH10	4.83539
ENSG00000137331	IER3	4.83108
ENSG00000143507	DUSP10	4.81881
ENSG00000211455	STK38L	4.81572
ENSG00000163781	TOPBP1	4.81335
ENSG00000074590	NUAK1	4.79767
ENSG00000101935	AMMECR1	4.7907
ENSG00000138095	LRPPRC	4.79056
ENSG00000197299	BLM	4.78299
ENSG00000152894	PTPRK	4.78246
ENSG00000124469	CEACAM8	4.77106
ENSG00000198707	CEP290	4.76226
ENSG00000143498	TAF1A	4.76136
ENSG00000186908	ZDHHC17	4.7537
ENSG00000124882	EREG	4.74753
ENSG00000164283	ESM1	4.74605
ENSG00000126602	TRAP1	4.74208
ENSG00000127507	ADGRE2	4.7392
ENSG00000156136	DCK	4.73746
ENSG00000085760	MTIF2	4.73375
ENSG00000164111	ANXA5	4.71835
ENSG00000118707	TGIF2	4.71554
ENSG00000171617	ENC1	4.7145
ENSG00000155096	AZIN1	4.7115
ENSG00000169469	SPRR1B	4.70835
ENSG00000109971	HSPA8	4.70214
ENSG00000115271	GCA	4.69738
ENSG00000204856	FAM216A	4.69104
ENSG00000107159	CA9	4.69058
ENSG00000117906	RCN2	4.68643
ENSG00000198542	ITGBL1	4.68335
ENSG00000135624	CCT7	4.67007
ENSG00000104529	EEF1D	4.6663
ENSG00000106624	AEBP1	4.65635
ENSG00000100353	EIF3D	4.64095
ENSG00000175315	CST6	4.63659
ENSG00000116337	AMPD2	4.63621
ENSG00000168653	NDUFS5	4.63412
ENSG00000134308	YWHAQ	4.62758
ENSG00000175216	CKAP5	4.61912
ENSG00000150753	CCT5	4.61608
ENSG00000172336	POP7	4.61507
ENSG00000168036	CTNNB1	4.61446
ENSG00000126945	HNRNPH2	4.60061
ENSG00000143870	PDIA6	4.60002
ENSG00000214706	IFRD2	4.59877
ENSG00000164885	CDK5	4.5954
ENSG00000008300	CELSR3	4.59241
ENSG00000138081	FBXO11	4.57916
ENSG00000205609	EIF3CL	4.56757
ENSG00000122958	VPS26A	4.56628
ENSG00000196937	FAM3C	4.56417
ENSG00000096654	ZNF184	4.55449
ENSG00000083857	FAT1	4.55177
ENSG00000077585	GPR137B	4.55151
ENSG00000187498	COL4A1	4.5471
ENSG00000100714	MTHFD1	4.54638
ENSG00000115170	ACVR1	4.54524
ENSG00000184916	JAG2	4.54327
ENSG00000132676	DAP3	4.52807
ENSG00000162627	SNX7	4.52513
ENSG00000007908	SELE	4.52198
ENSG00000167755	KLK6	4.51428
ENSG00000109501	WFS1	4.50113
ENSG00000196975	ANXA4	4.49794
ENSG00000136888	ATP6V1G1	4.49583
ENSG00000198522	GPN1	4.48764
ENSG00000186298	PPP1CC	4.48576
ENSG00000221829	FANCG	4.48346
ENSG00000035681	NSMAF	4.48316
ENSG00000138346	DNA2	4.47713
ENSG00000122566	HNRNPA2B1	4.46942
ENSG00000100290	BIK	4.46267
ENSG00000136193	SCRN1	4.46047
ENSG00000163359	COL6A3	4.45663
ENSG00000088002	SULT2B1	4.45417
ENSG00000127947	PTPN12	4.44755
ENSG00000083896	YTHDC1	4.4436
ENSG00000132549	VPS13B	4.42949
ENSG00000130826	DKC1	4.42754
ENSG00000176390	CRLF3	4.42428
ENSG00000110435	PDHX	4.42083
ENSG00000140525	FANCI	4.42022
ENSG00000198042	MAK16	4.41962
ENSG00000116918	TSNAX	4.41904
ENSG00000106268	NUDT1	4.40853
ENSG00000103494	RPGRIP1L	4.40697
ENSG00000182952	HMGN4	4.40141
ENSG00000117461	PIK3R3	4.40014
ENSG00000109083	IFT20	4.39682
ENSG00000163083	INHBB	4.38532
ENSG00000142684	ZNF593	4.38497
ENSG00000105258	POLR2I	4.36774
ENSG00000172292	CERS6	4.36549
ENSG00000138074	SLC5A6	4.36163
ENSG00000033170	FUT8	4.35599
ENSG00000110104	CCDC86	4.35099
ENSG00000123609	NMI	4.34963
ENSG00000176153	GPX2	4.345
ENSG00000117650	NEK2	4.34369
ENSG00000142168	SOD1	4.33692
ENSG00000157193	LRP8	4.33048
ENSG00000084774	CAD	4.32778
ENSG00000095564	BTAF1	4.32713
ENSG00000112118	MCM3	4.32159
ENSG00000153201	RANBP2	4.31259
ENSG00000276644	DACH1	4.293
ENSG00000129084	PSMA1	4.28454
ENSG00000170498	KISS1	4.26943
ENSG00000152413	HOMER1	4.26812
ENSG00000143546	S100A8	4.25207
ENSG00000129757	CDKN1C	4.24452
ENSG00000169714	CNBP	4.23587
ENSG00000168394	TAP1	4.22286
ENSG00000141505	ASGR1	4.22176
ENSG00000186088	GSAP	4.21905
ENSG00000138604	GLCE	4.21659
ENSG00000176485	PLA2G16	4.19788
ENSG00000102144	PGK1	4.19534
ENSG00000163220	S100A9	4.19501
ENSG00000108960	MMD	4.18447
ENSG00000148346	LCN2	4.18123
ENSG00000167553	TUBA1C	4.17804
ENSG00000075618	FSCN1	4.17691
ENSG00000117228	GBP1	4.1699
ENSG00000094804	CDC6	4.1632
ENSG00000196678	ERI2	4.16258
ENSG00000166855	CLPX	4.16145
ENSG00000114209	PDCD10	4.15735
ENSG00000179409	GEMIN4	4.14506
ENSG00000103222	ABCC1	4.1442
ENSG00000136930	PSMB7	4.13453
ENSG00000061676	NCKAP1	4.13049
ENSG00000128708	HAT1	4.12654
ENSG00000037897	METTL1	4.12627
ENSG00000004779	NDUFAB1	4.122
ENSG00000136521	NDUFB5	4.12064
ENSG00000094880	CDC23	4.11746
ENSG00000152944	MED21	4.11638
ENSG00000174371	EXO1	4.11238
ENSG00000139372	TDG	4.10988
ENSG00000134757	DSG3	4.10695
ENSG00000143401	ANP32E	4.09754
ENSG00000115514	TXNDC9	4.09716
ENSG00000123505	AMD1	4.09598
ENSG00000159231	CBR3	4.08864
ENSG00000249992	TMEM158	4.08659
ENSG00000185825	BCAP31	4.08404
ENSG00000100362	PVALB	4.08392
ENSG00000101150	TPD52L2	4.07869
ENSG00000117586	TNFSF4	4.07849
ENSG00000128513	POT1	4.07743
ENSG00000087269	NOP14	4.06336
ENSG00000138182	KIF20B	4.06204
ENSG00000137693	YAP1	4.05188
ENSG00000160932	LY6E	4.05107
ENSG00000100170	SLC5A1	4.05059
ENSG00000145545	SRD5A1	4.04867
ENSG00000100644	HIF1A	4.04609
ENSG00000116489	CAPZA1	4.04604
ENSG00000100591	AHSA1	4.04336
ENSG00000067334	DNTTIP2	4.03872
ENSG00000138778	CENPE	4.03301
ENSG00000131979	GCH1	4.02999
ENSG00000164949	GEM	4.01605
ENSG00000130332	LSM7	4.0045
ENSG00000162385	MAGOH	4.0016
ENSG00000173726	TOMM20	3.99562
ENSG00000143412	ANXA9	3.99368
ENSG00000008438	PGLYRP1	3.99084
ENSG00000134107	BHLHE40	3.9907
ENSG00000130635	COL5A1	3.98888
ENSG00000110321	EIF4G2	3.98874
ENSG00000021355	SERPINB1	3.98746
ENSG00000187098	MITF	3.9865
ENSG00000110756	HPS5	3.98577
ENSG00000106803	SEC61B	3.98519
ENSG00000101146	RAE1	3.98456
ENSG00000167658	EEF2	3.98223
ENSG00000116266	STXBP3	3.98211
ENSG00000259479	SORD2P	3.9781
ENSG00000153922	CHD1	3.97617
ENSG00000167986	DDB1	3.97399
ENSG00000156471	PTDSS1	3.96956
ENSG00000065154	OAT	3.96478
ENSG00000273841	TAF9	3.96359
ENSG00000143106	PSMA5	3.9633
ENSG00000130208	APOC1	3.96063
ENSG00000164093	PITX2	3.95958
ENSG00000157617	C2CD2	3.9567
ENSG00000188269	OR7A5	3.95607
ENSG00000278705	HIST1H4B	3.95568
ENSG00000119326	CTNNAL1	3.95418
ENSG00000216775	RP1-152L7.5	3.95241
ENSG00000110651	CD81	3.94577
ENSG00000119314	PTBP3	3.94445
ENSG00000128524	ATP6V1F	3.94392
ENSG00000084073	ZMPSTE24	3.94248
ENSG00000102854	MSLN	3.9415
ENSG00000116017	ARID3A	3.939
ENSG00000101868	POLA1	3.93724
ENSG00000170525	PFKFB3	3.93327
ENSG00000180879	SSR4	3.93065
ENSG00000072506	HSD17B10	3.92863
ENSG00000104783	KCNN4	3.9269
ENSG00000103335	PIEZO1	3.92585
ENSG00000120438	TCP1	3.92341
ENSG00000178913	TAF7	3.91957
ENSG00000164151	ICE1	3.91437
ENSG00000166228	PCBD1	3.91141
ENSG00000198826	ARHGAP11A	3.90862
ENSG00000108055	SMC3	3.90264
ENSG00000111012	CYP27B1	3.89498
ENSG00000080371	RAB21	3.89301
ENSG00000137462	TLR2	3.89076
ENSG00000182199	SHMT2	3.88728
ENSG00000164091	WDR82	3.87649
ENSG00000166200	COPS2	3.87417
ENSG00000173085	COQ2	3.87369
ENSG00000119537	KDSR	3.87071
ENSG00000101000	PROCR	3.86073
ENSG00000151465	CDC123	3.85745
ENSG00000138802	SEC24B	3.85597
ENSG00000105865	DUS4L	3.85567
ENSG00000163479	SSR2	3.83914
ENSG00000172262	ZNF131	3.8303
ENSG00000084636	COL16A1	3.82901
ENSG00000147224	PRPS1	3.82265
ENSG00000140743	CDR2	3.82176
ENSG00000065057	NTHL1	3.81478
ENSG00000090861	AARS	3.80807
ENSG00000054598	FOXC1	3.80204
ENSG00000142185	TRPM2	3.80143
ENSG00000101182	PSMA7	3.79973
ENSG00000143653	SCCPDH	3.79625
ENSG00000169047	IRS1	3.7954
ENSG00000283253	AL031664.1	3.79043
ENSG00000156787	TBC1D31	3.7887
ENSG00000169598	DFFB	3.78756
ENSG00000206075	SERPINB5	3.78576
ENSG00000085840	ORC1	3.78409
ENSG00000066422	ZBTB11	3.78137
ENSG00000120992	LYPLA1	3.77994
ENSG00000129083	COPB1	3.77353
ENSG00000083457	ITGAE	3.77186
ENSG00000116752	BCAS2	3.76709
ENSG00000206561	COLQ	3.76233
ENSG00000068697	LAPTM4A	3.76142
ENSG00000078081	LAMP3	3.7575
ENSG00000111701	APOBEC1	3.75458
ENSG00000184402	SS18L1	3.7539
ENSG00000125835	SNRPB	3.7523
ENSG00000156110	ADK	3.75183
ENSG00000196365	LONP1	3.74935
ENSG00000073282	TP63	3.74821
ENSG00000130962	PRRG1	3.74523
ENSG00000145833	DDX46	3.74047
ENSG00000093217	XYLB	3.73994
ENSG00000113368	LMNB1	3.73473
ENSG00000132680	KIAA0907	3.73295
ENSG00000132952	USPL1	3.73178
ENSG00000104412	EMC2	3.73049
ENSG00000117519	CNN3	3.72572
ENSG00000204628	RACK1	3.72456
ENSG00000143387	CTSK	3.72444
ENSG00000110092	CCND1	3.7211
ENSG00000152556	PFKM	3.71819
ENSG00000100804	PSMB5	3.71191
ENSG00000079462	PAFAH1B3	3.70334
ENSG00000152669	CCNO	3.70269
ENSG00000128342	LIF	3.70238
ENSG00000115020	PIKFYVE	3.69876
ENSG00000062822	POLD1	3.68748
ENSG00000127824	TUBA4A	3.67866
ENSG00000170881	RNF139	3.66405
ENSG00000204291	COL15A1	3.66374
ENSG00000172016	REG3A	3.66152
ENSG00000167088	SNRPD1	3.65996
ENSG00000127922	SHFM1	3.65612
ENSG00000069869	NEDD4	3.64639
ENSG00000158050	DUSP2	3.64634
ENSG00000136854	STXBP1	3.64287
ENSG00000102977	ACD	3.64172
ENSG00000101773	RBBP8	3.64035
ENSG00000143499	SMYD2	3.63781
ENSG00000025156	HSF2	3.63152
ENSG00000070501	POLB	3.62721
ENSG00000243147	MRPL33	3.62693
ENSG00000106524	ANKMY2	3.62658
ENSG00000058085	LAMC2	3.62657
ENSG00000143774	GUK1	3.62557
ENSG00000166396	SERPINB7	3.62438
ENSG00000132823	OSER1	3.62121
ENSG00000038427	VCAN	3.61888
ENSG00000117597	DIEXF	3.61809
ENSG00000146425	DYNLT1	3.61709
ENSG00000241468	ATP5J2	3.6163
ENSG00000197063	MAFG	3.6151
ENSG00000106263	EIF3B	3.61363
ENSG00000130702	LAMA5	3.60961
ENSG00000117691	NENF	3.60638
ENSG00000100941	PNN	3.59878
ENSG00000102030	NAA10	3.59867
ENSG00000142945	KIF2C	3.59131
ENSG00000080608	PUM3	3.59007
ENSG00000141568	FOXK2	3.589
ENSG00000107968	MAP3K8	3.58683
ENSG00000132432	SEC61G	3.58632
ENSG00000136143	SUCLA2	3.58345
ENSG00000116701	NCF2	3.58301
ENSG00000005810	MYCBP2	3.58009
ENSG00000183291	SELENOF	3.57878
ENSG00000115163	CENPA	3.57834
ENSG00000154096	THY1	3.57775
ENSG00000108654	DDX5	3.57658
ENSG00000164647	STEAP1	3.57651
ENSG00000175970	UNC119B	3.57651
ENSG00000047315	POLR2B	3.57047
ENSG00000189403	HMGB1	3.57043
ENSG00000123610	TNFAIP6	3.57002
ENSG00000084207	GSTP1	3.56564
ENSG00000104131	EIF3J	3.56523
ENSG00000005073	HOXA11	3.56345
ENSG00000014824	SLC30A9	3.56263
ENSG00000183340	JRKL	3.56154
ENSG00000156976	EIF4A2	3.55915
ENSG00000092010	PSME1	3.55089
ENSG00000085511	MAP3K4	3.55027
ENSG00000134900	TPP2	3.54843
ENSG00000146729	GBAS	3.54313
ENSG00000167468	GPX4	3.53987
ENSG00000136243	NUPL2	3.53139
ENSG00000159261	CLDN14	3.53005
ENSG00000125352	RNF113A	3.52608
ENSG00000111875	ASF1A	3.5252
ENSG00000082153	BZW1	3.52267
ENSG00000151552	QDPR	3.5209
ENSG00000117155	SSX2IP	3.51345
ENSG00000170852	KBTBD2	3.51049
ENSG00000136938	ANP32B	3.50837
ENSG00000198554	WDHD1	3.50044
ENSG00000102081	FMR1	3.5002
ENSG00000106236	NPTX2	3.49889
ENSG00000124209	RAB22A	3.49809
ENSG00000102007	PLP2	3.49696
ENSG00000064490	RFXANK	3.49688
ENSG00000158321	AUTS2	3.49616
ENSG00000162607	USP1	3.49546
ENSG00000130811	EIF3G	3.49077
ENSG00000095002	MSH2	3.48429
ENSG00000168393	DTYMK	3.47903
ENSG00000134480	CCNH	3.47869
ENSG00000093009	CDC45	3.47233
ENSG00000114480	GBE1	3.47172
ENSG00000153767	GTF2E1	3.46731
ENSG00000110492	MDK	3.46714
ENSG00000086548	CEACAM6	3.46568
ENSG00000108091	CCDC6	3.46333
ENSG00000167862	MRPL58	3.45888
ENSG00000112365	ZBTB24	3.45569
ENSG00000135763	URB2	3.45484
ENSG00000213551	DNAJC9	3.45227
ENSG00000049541	RFC2	3.45191
ENSG00000120694	HSPH1	3.45052
ENSG00000143621	ILF2	3.44742
ENSG00000167635	ZNF146	3.44289
ENSG00000060558	GNA15	3.43338
ENSG00000143543	JTB	3.43332
ENSG00000125378	BMP4	3.43202
ENSG00000139641	ESYT1	3.42244
ENSG00000087470	DNM1L	3.41842
ENSG00000023608	SNAPC1	3.41285
ENSG00000103035	PSMD7	3.41215
ENSG00000174446	SNAPC5	3.40896
ENSG00000004700	RECQL	3.40847
ENSG00000147789	ZNF7	3.40818
ENSG00000169684	CHRNA5	3.40362
ENSG00000101811	CSTF2	3.39581
ENSG00000102317	RBM3	3.3928
ENSG00000123983	ACSL3	3.39187
ENSG00000112234	FBXL4	3.38669
ENSG00000104889	RNASEH2A	3.38553
ENSG00000138279	ANXA7	3.38453
ENSG00000160710	ADAR	3.38333
ENSG00000181690	PLAG1	3.38217
ENSG00000149554	CHEK1	3.38094
ENSG00000115364	MRPL19	3.38044
ENSG00000065833	ME1	3.37881
ENSG00000141367	CLTC	3.37822
ENSG00000167004	PDIA3	3.37721
ENSG00000104356	POP1	3.37167
ENSG00000069248	NUP133	3.37007
ENSG00000115738	ID2	3.36774
ENSG00000109920	FNBP4	3.3645
ENSG00000103569	AQP9	3.36132
ENSG00000140105	WARS	3.35653
ENSG00000102393	GLA	3.35643
ENSG00000169242	EFNA1	3.35449
ENSG00000142627	EPHA2	3.35257
ENSG00000106397	PLOD3	3.34986
ENSG00000198648	STK39	3.3459
ENSG00000140854	KATNB1	3.34417
ENSG00000087077	TRIP6	3.34168
ENSG00000128294	TPST2	3.34015
ENSG00000145050	MANF	3.33771
ENSG00000147872	PLIN2	3.33228
ENSG00000162413	KLHL21	3.33196
ENSG00000244462	RBM12	3.33058
ENSG00000111110	PPM1H	3.33005
ENSG00000117335	CD46	3.32844
ENSG00000185608	MRPL40	3.32261
ENSG00000197696	NMB	3.31983
ENSG00000175792	RUVBL1	3.31868
ENSG00000107104	KANK1	3.31718
ENSG00000088899	LZTS3	3.31507
ENSG00000196154	S100A4	3.31174
ENSG00000253797	UTP14C	3.31056
ENSG00000106028	SSBP1	3.30861
ENSG00000039123	SKIV2L2	3.30807
ENSG00000130706	ADRM1	3.30439
ENSG00000135744	AGT	3.30406
ENSG00000104320	NBN	3.30283
ENSG00000168615	ADAM9	3.30281
ENSG00000111554	MDM1	3.29623
ENSG00000115446	UNC50	3.29378
ENSG00000205937	RNPS1	3.29162
ENSG00000136448	NMT1	3.27838
ENSG00000010539	ZNF200	3.2734
ENSG00000170385	SLC30A1	3.27197
ENSG00000148229	POLE3	3.27082
ENSG00000005001	PRSS22	3.26964
ENSG00000185049	NELFA	3.26926
ENSG00000184014	DENND5A	3.26673
ENSG00000130429	ARPC1B	3.25967
ENSG00000159063	ALG8	3.25921
ENSG00000211456	SACM1L	3.25914
ENSG00000233087	WTH3DI	3.25445
ENSG00000198964	SGMS1	3.25123
ENSG00000106367	AP1S1	3.2503
ENSG00000177082	WDR73	3.25011
ENSG00000143799	PARP1	3.24323
ENSG00000179456	ZBTB18	3.23812
ENSG00000005700	IBTK	3.23667
ENSG00000112759	SLC29A1	3.23456
ENSG00000133265	HSPBP1	3.23412
ENSG00000008282	SYPL1	3.23149
ENSG00000089169	RPH3A	3.21782
ENSG00000065548	ZC3H15	3.21389
ENSG00000163923	RPL39L	3.21125
ENSG00000175130	MARCKSL1	3.20848
ENSG00000134248	LAMTOR5	3.20822
ENSG00000110911	SLC11A2	3.20691
ENSG00000012660	ELOVL5	3.20668
ENSG00000119812	FAM98A	3.20643
ENSG00000136824	SMC2	3.19894
ENSG00000142686	C1ORF216	3.19821
ENSG00000136936	XPA	3.19616
ENSG00000115875	SRSF7	3.18633
ENSG00000119139	TJP2	3.18504
ENSG00000186625	KATNA1	3.18261
ENSG00000091129	NRCAM	3.18171
ENSG00000113569	NUP155	3.18003
ENSG00000087074	PPP1R15A	3.17968
ENSG00000067533	RRP15	3.17947
ENSG00000070404	FSTL3	3.17863
ENSG00000168542	COL3A1	3.17585
ENSG00000113048	MRPS27	3.17023
ENSG00000162434	JAK1	3.1692
ENSG00000185567	AHNAK2	3.16908
ENSG00000169139	UBE2V2	3.168
ENSG00000155368	DBI	3.15713
ENSG00000115415	STAT1	3.15501
ENSG00000023909	GCLM	3.15392
ENSG00000141543	EIF4A3	3.14293
ENSG00000170759	KIF5B	3.13004
ENSG00000032742	IFT88	3.12953
ENSG00000039560	RAI14	3.12818
ENSG00000096063	SRPK1	3.12787
ENSG00000112335	SNX3	3.12602
ENSG00000180871	CXCR2	3.12601
ENSG00000021574	SPAST	3.12591
ENSG00000027001	MIPEP	3.12372
ENSG00000183765	CHEK2	3.12034
ENSG00000101004	NINL	3.11605
ENSG00000204356	NELFE	3.1128
ENSG00000111786	SRSF9	3.11072
ENSG00000163636	PSMD6	3.10346
ENSG00000139684	ESD	3.09064
ENSG00000142528	ZNF473	3.09045
ENSG00000196247	ZNF107	3.08972
ENSG00000221823	PPP3R1	3.08881
ENSG00000015475	BID	3.0878
ENSG00000011083	SLC6A7	3.08128
ENSG00000136051	KIAA1033	3.0802
ENSG00000084623	EIF3I	3.07574
ENSG00000005801	ZNF195	3.07511
ENSG00000149100	EIF3M	3.07179
ENSG00000160213	CSTB	3.06785
ENSG00000168090	COPS6	3.06669
ENSG00000186480	INSIG1	3.05359
ENSG00000131788	PIAS3	3.05161
ENSG00000111907	TPD52L1	3.04257
ENSG00000177156	TALDO1	3.04257
ENSG00000155660	PDIA4	3.03755
ENSG00000131203	IDO1	3.03689
ENSG00000137959	IFI44L	3.03623
ENSG00000079246	XRCC5	3.03608
ENSG00000124486	USP9X	3.03591
ENSG00000112699	GMDS	3.03263
ENSG00000156502	SUPV3L1	3.03123
ENSG00000162521	RBBP4	3.03085
ENSG00000074054	CLASP1	3.0246
ENSG00000015153	YAF2	3.02362
ENSG00000197265	GTF2E2	3.02341
ENSG00000133026	MYH10	3.01696
ENSG00000149243	KLHL35	3.01046
ENSG00000196470	SIAH1	3.0091
ENSG00000113721	PDGFRB	3.00819
ENSG00000136925	TSTD2	3.0063
ENSG00000108107	RPL28	3.00618
ENSG00000088205	DDX18	3.00484
ENSG00000143756	FBXO28	3.00414
ENSG00000064989	CALCRL	3.00118
ENSG00000186529	CYP4F3	3.00034

## Sheet: Sheet2
DisGeNET_table
ZZZ3
ZBTB24
YAP1
XRCC5
XPO1
XPA
WNT2
WDHD1
VSNL1
VRK1
VCAN
VBP1
USP9X
USP1
UBE2C
TYMS
TXNL1
TXN
TWIST1
TUBA4A
TUBA1C
TTK
TSNAX
TSG101
TRIP6
TRIM24
TRAP1
TPX2
TPP2
TP63
TOPBP1
TOP2B
TOP2A
TOB1
TNFSF9
TNFSF4
TMEM158
TLR2
TIMP1
THBS2
TGFBI
TDG
TCP1
TCF12
TCEAL4
TAP1
SUPV3L1
SULT2B1
SULF1
STEAP1
STAT1
STAM
SRSF9
SRSF6
SRPK1
SPP1
SPOCK1
SOX9
SOX4
SOD1
SNRPB2
SNAPC1
SMURF2
SMNDC1
SMC3
SLC7A5
SLC29A1
SLC22A3
SLC11A2
SIAH1
SHMT2
SGMS1
SERPINE2
SERPINB5
SELENOF
SELE
SCRN1
SACS
S100A9
S100A8
S100A4
S100A2
S100A11
RUVBL1
RRM2
RPS6
RPL29
RPL19
RPL11
RPIA
RPH3A
ROBO1
RNF139
REG3A
REG1A
RECQL
RCN1
RBM3
RBBP8
RBBP7
RBBP4
RAN
RAE1
RACK1
RAB22A
PTPN13
PTPN12
PSMD14
PSMB8
PRSS22
PRPS2
PRPS1
PRDX1
PPP1R15A
PPIA
PPBP
POT1
POLR2B
POLD1
POLB
PODXL
PNN
PMS1
PLS3
PLCB4
PLAG1
PITX2
PIKFYVE
PIK3R3
PIAS3
PGK1
PFKFB3
PDIA3
PDHX
PDGFRB
PDCD10
PCNA
PARP1
OLR1
OIP5
ODC1
NUDT1
NUAK1
NTHL1
NRCAM
NOP14
NMI
NINL
NELFE
NEK7
NEK2
NEDD4
NDUFAB1
NBN
NAP1L1
NAA10
MYC
MTHFD1
MTDH
MSH2
MRPL58
MMP9
MMP3
MMP12
MMP10
MMP1
MMD
MITF
MELK
ME1
MDK
MCM2
MARCKSL1
MAP3K8
MAK16
MAFG
LRPPRC
LONP1
LIF
LCN2
LBR
LAMC2
LAMA5
KPNA2
KLK6
KISS1
KIF5B
KIF2C
KIF20B
JTB
JAK1
JAG2
ITGB1
ISLR
IRS1
INHBB
ILF2
IL33
IFT88
IFITM1
IER3
IDO1
ID2
HSPH1
HSPA1B
HPRT1
HOXC6
HNRNPA2B1
HMMR
HMGN4
HMGB1
HIST1H4C
HIST1H4B
HIF1A
HDAC2
HAT1
H2AFZ
GZMB
GTF3A
GSTP1
GRP
GPX4
GPX2
GPSM2
GMDS
GLO1
GLCE
GGH
GGCT
GEM
GCLM
GBP1
FUT8
FSCN1
FOXM1
FOXK2
FMR1
FBXO11
FBL
FAT1
FAP
FANCG
FAM98A
EZH2
EXO1
ETS2
ESM1
ERI2
ERH
EREG
EPHA2
ENC1
ELOVL5
EIF4A2
EIF3M
EIF3I
EIF3H
EIF3E
EFNA1
EEF2
EBNA1BP2
DUSP4
DUSP2
DUSP10
DSG3
DPYSL2
DNMT1
DNM1L
DLGAP5
DKC1
DEK
DDX5
DDX46
DDX21
DDX1
DDIT4
DBI
DACH1
CYP4F3
CYP27B1
CXCR2
CXCL8
CXCL11
CXCL10
CXCL1
CTSK
CTSH
CTNNB1
CSTF2
CST6
CSE1L
CRYZ
CPOX
COX7A2L
COPS6
COPS2
COL6A3
COL3A1
COL11A1
CLTC
CHI3L1
CHEK2
CHEK1
CHD1
CENPE
CENPA
CEBPB
CEACAM6
CDKN3
CDKN1C
CDKN1B
CDK8
CDK5
CDK1
CDC6
CDC25B
CD46
CCT7
CCT6A
CCT5
CCT3
CCNH
CCNG1
CCND1
CCNC
CCNB2
CCNB1
CCNA2
CCL20
CCDC6
CBX3
CAD
CA9
BUB3
BUB1B
BTAF1
BNIP3
BMP4
BLM
BID
BHLHE40
BCL2A1
BCAS2
BCAP31
AURKA
ASNS
ASF1A
ASCL2
ARID3A
AREG
AQP9
APOBEC1
APMAP
ANXA7
ANXA5
ANXA4
ANXA3
ANP32B
ANOS1
AKAP11
AHSA1
AGT
AGO2
ADNP
ADGRE2
ADAR
ADAM9
ACVR1
ABCE1
ABCC1

## Sheet: Sheet3
Gene names
NAP1L1
ASNS
DBI
RPIA
TSG101
MAFG
PLS3
KIF5B
XPA
AQP9
PDCD10
MARCKSL1
SIAH1
TOB1
SERPINB5
REG1A
NUAK1
DDX5
FBXO11
NDUFAB1
CYP27B1
SNRPB2
HMGN4
COPS2
LAMC2
BHLHE40
ARID3A
DUSP2
DUSP4
TNFSF9
DDIT4
GPX2
SMURF2
IER3
CBX3
COL6A3
SUPV3L1
LONP1
RBBP7
SHMT2
SLC11A2
CSTF2
CLTC
PMS1
COL11A1
ICT1
PLCB4
BID
ERH
ACVR1
PPP1R15A
IL33
MAK16
PNN
TMEM158
CEACAM6
PIKFYVE
FAP
MDK
ANXA3
TDG
BCAP31
S100A2
SRSF9
SELENOF
PTPN12
SNAPC1
GPX4
TRIP6
ME1
GMDS
RBM3
DEK
LRPPRC
RAB22A
CD46
TAP1
LAMA5
PODXL
KAL1
DUSP10
MAP3K8
PDHX
INHBB
NRCAM
ROBO1
COX7A2L
ASCL2
ANP32B
STAM
ERI2
SGMS1
MTHFD1
PIAS3
TNFSF4
IDO1
NEK7
DACH1
TPP2
SMNDC1
RNF139
S100A11
EREG
PTPN13
TGFBI
NUDT1
IFITM1
GCLM
GBP1
BCAS2
IFT88
POLR2B
ISLR
APOBEC1
GZMB
VSNL1
HAT1
ADAM9
EFNA1
STEAP1
BTAF1
FAM98A
GLO1
PIK3R3
PITX2
RCN1
GLCE
REG3A
DPYSL2
SULF1
PLAG1
GPSM2
POLB
HSPA1B
NOP14
RBBP4
SRPK1
RAN
BNIP3
TWIST1
ANXA4
FMR1
ADNP
COPS6
TSNAX
GGCT
SPOCK1
NBN
GTF3A
NELFE
VBP1
CRYZ
HNRNPA2B1
MMD
TXNL1
POLD1
SLC29A1
DSG3
TRIM24
ABCC1
SRSF6
RECQL
AHSA1
PRPS2
DDX46
DDX21
GRP

## Sheet: Sheet4
Key genes
VSNL1
TWIST1
SULF1
SMNDC1
REG3A
REG1A
LAMC2
GTF3A
GPSM2
DDIT4
BNIP3
