# Supplementary material for: Overexpression of DDIT4 and TPTEP1 are associated with metastasis and advanced stages in colorectal cancer patients: a study utilizing bioinformatics prediction and experimental validation
Source: Cancer Cell Int. 2021 Jun 9;21:303. doi: 10.1186/s12935-021-02002-x (PMC8191213; doi:10.1186/s12935-021-02002-x)
Supplement: Supplementary file 3 — Additional file 3: Table S2. Information of miRNA-mRNA network for 11 key genes. [file 12935_2021_2002_MOESM3_ESM.xlsx]

## Sheet: Legend
	Information of miRNA-mRNA network for 11 key genes

## Sheet: Sheet1
Gene name	miRNA names	score
BNIP3	hsa-miR-320c	61.97
BNIP3	hsa-miR-590-3p	57.7
BNIP3	hsa-miR-320d	50.78
BNIP3	hsa-miR-320b	50.75
BNIP3	hsa-miR-200b	50.32
BNIP3	hsa-miR-429	48.46
BNIP3	hsa-miR-107	48.06
BNIP3	hsa-miR-145	43.8
BNIP3	hsa-miR-200c	43.55
BNIP3	hsa-miR-320a	43.45
BNIP3	hsa-miR-27a	22.12
BNIP3	hsa-miR-27b	22.12
BNIP3	hsa-miR-203	13.48
BNIP3	hsa-miR-324-5p	7.63
BNIP3	hsa-miR-340	3.43
BNIP3	hsa-miR-411	2.08
BNIP3	hsa-miR-103	1.06

## Sheet: Sheet2
Gene name	miRNA names	score
DDIT4	hsa-miR-137	86.67
DDIT4	hsa-miR-1297	63.29
DDIT4	hsa-miR-26a	63.13
DDIT4	hsa-miR-181b	63.02
DDIT4	hsa-miR-30e	60.47
DDIT4	hsa-miR-26b	60.24
DDIT4	hsa-miR-22	59.8
DDIT4	hsa-miR-181a	59.42
DDIT4	hsa-miR-200c	56.86
DDIT4	hsa-miR-30c	56.65
DDIT4	hsa-miR-181c	52.12
DDIT4	hsa-miR-429	51.77
DDIT4	hsa-miR-495	47.45
DDIT4	hsa-miR-212	44.91
DDIT4	hsa-miR-32	43.91
DDIT4	hsa-miR-200b	43.63
DDIT4	hsa-miR-132	43
DDIT4	hsa-miR-181d	42.07
DDIT4	hsa-miR-30d	27.27
DDIT4	hsa-miR-183	27
DDIT4	hsa-miR-92b	36.51
DDIT4	hsa-miR-101	35.15
DDIT4	hsa-miR-383	34.58
DDIT4	hsa-miR-448	31.89
DDIT4	hsa-miR-496	21.44
DDIT4	hsa-miR-92a	17.91
DDIT4	hsa-miR-25	17.9
DDIT4	hsa-miR-133b	17.39
DDIT4	hsa-miR-30a	17.27
DDIT4	hsa-miR-367	7.91
DDIT4	hsa-miR-363	7.89
DDIT4	hsa-miR-153	7.87
DDIT4	hsa-miR-433	7.55
DDIT4	hsa-miR-30b	7.26
DDIT4	hsa-miR-7	7.11
DDIT4	hsa-miR-139-5p	4.94
DDIT4	hsa-miR-133a	4.39

## Sheet: Sheet3
Gene name	miRNA names	score
GPSM2	hsa-miR-1297	59.67
GPSM2	hsa-miR-26a	59.52
GPSM2	hsa-miR-22	57.02
GPSM2	hsa-miR-208b	50.14
GPSM2	hsa-miR-26b	56.63
GPSM2	hsa-miR-216a	43.14
GPSM2	hsa-miR-496	26.99
GPSM2	hsa-miR-384	25.67
GPSM2	hsa-miR-148b	10.67
GPSM2	hsa-miR-148a	10.67
GPSM2	hsa-miR-488	10.1
GPSM2	hsa-miR-499-5p	4.35
GPSM2	hsa-miR-208a	4.34
GPSM2	hsa-miR-340	2.56
GPSM2	hsa-miR-152	0.68

## Sheet: Sheet4
Gene name	miRNA names	score
GTF3A	hsa-miR-590-3p	45.22
GTF3A	hsa-miR-544	10.71
GTF3A	hsa-miR-148b	10.01
GTF3A	hsa-miR-148a	10.01
GTF3A	hsa-miR-152	0.01

## Sheet: Sheet5
Gene name	miRNA names	score
LAMC2	hsa-miR-197	73.15
LAMC2	hsa-miR-431	69.48
LAMC2	hsa-miR-29c	67.56
LAMC2	hsa-miR-29a	67.56
LAMC2	hsa-miR-216a	67.41
LAMC2	hsa-miR-29b	65.65
LAMC2	hsa-miR-124	64.66
LAMC2	hsa-miR-590-3p	62.6
LAMC2	hsa-miR-125a-5p	61.11
LAMC2	hsa-miR-212	60.78
LAMC2	hsa-miR-132	58.89
LAMC2	hsa-miR-506	58.25
LAMC2	hsa-miR-421	57.38
LAMC2	hsa-miR-23b	51.08
LAMC2	hsa-miR-542-3p	48.04
LAMC2	hsa-miR-23a	44.98
LAMC2	hsa-miR-342-3p	43.37
LAMC2	hsa-miR-193a-3p	43.15
LAMC2	hsa-miR-216b	36.28
LAMC2	hsa-miR-128	36.08
LAMC2	hsa-miR-383	34.69
LAMC2	hsa-miR-873	34.49
LAMC2	hsa-miR-543	34.23
LAMC2	hsa-miR-141	25.63
LAMC2	hsa-miR-200a	25.63
LAMC2	hsa-miR-758	21.57
LAMC2	hsa-miR-9	15.3
LAMC2	hsa-miR-146a	15.29
LAMC2	hsa-miR-134	14.3
LAMC2	hsa-miR-186	13.47
LAMC2	hsa-miR-183	10.01
LAMC2	hsa-miR-365	7.85
LAMC2	hsa-miR-193b	4.45
LAMC2	hsa-miR-125b	0.3
LAMC2	hsa-miR-539	0.01

## Sheet: Sheet6
Gene name	miRNA names	score
REG3A	hsa-miR-137	80.63
REG3A	hsa-miR-342-3p	61.75
REG3A	hsa-miR-590-3p	56.5
REG3A	hsa-miR-203	21.4

## Sheet: Sheet7
Gene name	miRNA names	score
REG1A	hsa-miR-145	43.8
REG1A	hsa-miR-296-3p	25.45
REG1A	hsa-miR-185	10.57
REG1A	hsa-miR-494	1.69

## Sheet: Sheet8
Gene name	miRNA names	score
SMNDC1	hsa-miR-362-3p	65.3
SMNDC1	hsa-miR-599	63
SMNDC1	hsa-miR-590-3p	60.06
SMNDC1	hsa-miR-1297	58.8
SMNDC1	hsa-miR-320c	58.77
SMNDC1	hsa-miR-26a	58.65
SMNDC1	hsa-miR-372	51.48
SMNDC1	hsa-miR-129-5p	50.61
SMNDC1	hsa-miR-320a	50.25
SMNDC1	hsa-miR-377	49.32
SMNDC1	hsa-miR-320d	47.58
SMNDC1	hsa-miR-320b	47.55
SMNDC1	hsa-miR-329	47.11
SMNDC1	hsa-miR-375	56.64
SMNDC1	hsa-miR-26b	45.76
SMNDC1	hsa-miR-155	43.86
SMNDC1	hsa-miR-520d-3p	36.19
SMNDC1	hsa-miR-520b	35.34
SMNDC1	hsa-miR-300	35.31
SMNDC1	hsa-miR-302c	34.39
SMNDC1	hsa-miR-302b	33.79
SMNDC1	hsa-miR-302a	33.78
SMNDC1	hsa-miR-495	33.56
SMNDC1	hsa-miR-490-3p	26.14
SMNDC1	hsa-miR-373	22.38
SMNDC1	hsa-miR-302e	31.64
SMNDC1	hsa-miR-200a	20.78
SMNDC1	hsa-miR-141	20.75
SMNDC1	hsa-miR-203	18.11
SMNDC1	hsa-miR-150	17.16
SMNDC1	hsa-miR-143	10.07
SMNDC1	hsa-miR-7	10.01
SMNDC1	hsa-miR-381	8.31
SMNDC1	hsa-miR-520e	6.4
SMNDC1	hsa-miR-520a-3p	6.39
SMNDC1	hsa-miR-520c-3p	6.39
SMNDC1	hsa-miR-302d	2.38
SMNDC1	hsa-miR-539	1.65
SMNDC1	hsa-miR-410	0.42

## Sheet: Sheet9
Gene name	miRNA names	score
SULF1	hsa-miR-137	112.06
SULF1	hsa-miR-199b-5p	104.612
SULF1	hsa-miR-197	77.26
SULF1	hsa-miR-590-3p	75.33
SULF1	hsa-miR-199a-5p	66.612
SULF1	hsa-miR-93	64.41
SULF1	hsa-miR-216a	63.29
SULF1	hsa-miR-495	63.06
SULF1	hsa-miR-20a	62.85
SULF1	hsa-miR-124	62.59
SULF1	hsa-miR-17	62.35
SULF1	hsa-miR-449b	62.05
SULF1	hsa-miR-106b	61.14
SULF1	hsa-miR-1	57.56
SULF1	hsa-miR-200c	57.05
SULF1	hsa-miR-1297	56.71
SULF1	hsa-miR-301b	56.69
SULF1	hsa-miR-206	52.66
SULF1	hsa-miR-429	51.96
SULF1	hsa-miR-376a	51.66
SULF1	hsa-miR-424	51.45
SULF1	hsa-miR-613	51.29
SULF1	hsa-miR-361-5p	51.18
SULF1	hsa-miR-301a	50.69
SULF1	hsa-miR-130a	50.13
SULF1	hsa-miR-26a	56.56
SULF1	hsa-miR-506	56.19
SULF1	hsa-miR-130b	45.4
SULF1	hsa-miR-200b	43.82
SULF1	hsa-miR-26b	43.67
SULF1	hsa-miR-203	42.29
SULF1	hsa-miR-433	27.27
SULF1	hsa-miR-505	26.87
SULF1	hsa-miR-376b	36.35
SULF1	hsa-miR-140-5p	35.97
SULF1	hsa-miR-449a	35.64
SULF1	hsa-miR-34c-5p	35.61
SULF1	hsa-miR-106a	32.45
SULF1	hsa-miR-519d	32.43
SULF1	hsa-miR-422a	26.45
SULF1	hsa-miR-20b	32.35
SULF1	hsa-miR-136	22.29
SULF1	hsa-miR-454	32.18
SULF1	hsa-miR-34a	31.63
SULF1	hsa-miR-653	31.51
SULF1	hsa-miR-148b	21.35
SULF1	hsa-miR-214	21.33
SULF1	hsa-miR-148a	21.3
SULF1	hsa-miR-19b	21.25
SULF1	hsa-miR-19a	11.25
SULF1	hsa-miR-205	11.08
SULF1	hsa-miR-182	19.51
SULF1	hsa-miR-194	17.8
SULF1	hsa-miR-378	13.46
SULF1	hsa-miR-499-5p	12.76
SULF1	hsa-miR-152	1.32

[truncated: 2 more sheets: Sheet10, Sheet11]
