# Supplementary material for: Overexpression of DDIT4 and TPTEP1 are associated with metastasis and advanced stages in colorectal cancer patients: a study utilizing bioinformatics prediction and experimental validation
Source: Cancer Cell Int. 2021 Jun 9;21:303. doi: 10.1186/s12935-021-02002-x (PMC8191213; doi:10.1186/s12935-021-02002-x)
Supplement: Supplementary file 4 — Additional file 4: Table S3. All of the predicted lncRNAs for 9 hub miRNAs. [file 12935_2021_2002_MOESM4_ESM.xlsx]

## Sheet: Legend
	All of predicted lncRNAs for 9 hub miRNAs

## Sheet: sheet1
hsa-miR-1	hsa-miR-125a-5p	hsa-miR-129-5p	hsa-miR-1297	hsa-miR-137	hsa-miR-145	hsa-miR-148b	hsa-miR-181d	hsa-miR-185	lncRNA
hsa-miR-1						hsa-miR-148b-5p	hsa-miR-181d-5p		FMR1-AS1
hsa-miR-1	hsa-miR-125a-5p	hsa-miR-129-5p		hsa-miR-137	hsa-miR-145-3p		hsa-miR-181d-5p	hsa-miR-185-3p	RP11-475A13.1
hsa-miR-1	hsa-miR-125a-5p	hsa-miR-129-5p	hsa-miR-1297	hsa-miR-137	hsa-miR-145-5p	hsa-miR-148b-5p	hsa-miR-181d-5p		RP11-438B23.2
hsa-miR-1	hsa-miR-125a-5p					hsa-miR-148a-5p			RP11-685B24.1
hsa-miR-1									RP11-946P6.6
hsa-miR-1									RP11-229E13.4
hsa-miR-1	hsa-miR-125a-5p	hsa-miR-129-5p	hsa-miR-1297		hsa-miR-145-5p	hsa-miR-148b-5p	hsa-miR-181d-5p		RP11-266O8.1
hsa-miR-1		hsa-miR-129-5p	hsa-miR-1297		hsa-miR-145-5p	hsa-miR-148b-5p	hsa-miR-181d-5p		RP1-78B3.1
hsa-miR-1									LINC00557
hsa-miR-1									LINC01448
hsa-miR-1	hsa-miR-125a-5p		hsa-miR-1297	hsa-miR-137	hsa-miR-145-5p	hsa-miR-148b-5p	hsa-miR-181d-3p		AF127936.9
hsa-miR-1		hsa-miR-129-5p		hsa-miR-137		hsa-miR-148b-3p		hsa-miR-185-3p	LINC01301
hsa-miR-1	hsa-miR-125a-5p	hsa-miR-129-5p	hsa-miR-1297		hsa-miR-145-5p	hsa-miR-148b-5p		hsa-miR-185-3p	NR2F1-AS1
hsa-miR-1	hsa-miR-125a-5p		hsa-miR-1297		hsa-miR-145-5p				SRP14-AS1
hsa-miR-1	hsa-miR-125a-5p				hsa-miR-145-5p		hsa-miR-181d-3p	hsa-miR-185-3p	LINC00661
hsa-miR-1					hsa-miR-145-3p	hsa-miR-148b-5p			RP11-96G10.1
hsa-miR-1		hsa-miR-129-5p		hsa-miR-137	hsa-miR-145-5p		hsa-miR-181d-5p	hsa-miR-185-3p	RP11-545I5.3
hsa-miR-1					hsa-miR-145-5p		hsa-miR-181d-5p		LINC00243
hsa-miR-1	hsa-miR-125a-5p		hsa-miR-1297		hsa-miR-145-5p	hsa-miR-148b-5p	hsa-miR-181d-5p	hsa-miR-185-3p	INHBA-AS1
hsa-miR-1									RP11-217L21.1
hsa-miR-1	hsa-miR-125a-5p	hsa-miR-129-5p				hsa-miR-148b-5p	hsa-miR-181d-5p	hsa-miR-185-3p	KB-1592A4.15
hsa-miR-1				hsa-miR-137			hsa-miR-181d-5p		RP11-400D2.2
hsa-miR-1	hsa-miR-125a-5p	hsa-miR-129-5p	hsa-miR-1297	hsa-miR-137	hsa-miR-145-5p	hsa-miR-148b-5p	hsa-miR-181d-5p	hsa-miR-185-3p	LINC01206
hsa-miR-1	hsa-miR-125a-5p	hsa-miR-129-5p	hsa-miR-1297		hsa-miR-145-5p	hsa-miR-148b-5p	hsa-miR-181d-5p		LINC00971
hsa-miR-1				hsa-miR-137	hsa-miR-145-3p	hsa-miR-148b-5p	hsa-miR-181d-5p	hsa-miR-185-3p	LUCAT1
hsa-miR-1			hsa-miR-1297	hsa-miR-137	hsa-miR-145-5p	hsa-miR-148b-5p			RP11-717H13.1
hsa-miR-1	hsa-miR-125a-5p	hsa-miR-129-5p			hsa-miR-145-5p	hsa-miR-148b-5p	hsa-miR-181d-5p	hsa-miR-185-3p	NUTM2A-AS1
hsa-miR-1						hsa-miR-148b-3p			AC009518.8
hsa-miR-1		hsa-miR-129-5p						hsa-miR-185-3p	CTC-458G6.4
hsa-miR-1	hsa-miR-125a-5p		hsa-miR-1297	hsa-miR-137	hsa-miR-145-5p	hsa-miR-148b-5p	hsa-miR-181d-5p	hsa-miR-185-3p	AC108142.1
hsa-miR-1						hsa-miR-148b-5p		hsa-miR-185-3p	RP11-664D7.4
hsa-miR-1		hsa-miR-129-5p			hsa-miR-145-3p	hsa-miR-148b-5p	hsa-miR-181d-5p	hsa-miR-185-3p	LINC00643
hsa-miR-1									MYLK-AS1
hsa-miR-1	hsa-miR-125a-5p	hsa-miR-129-5p		hsa-miR-137					RP11-6N13.1
hsa-miR-1	hsa-miR-125a-5p	hsa-miR-129-5p	hsa-miR-1297	hsa-miR-137	hsa-miR-145-5p	hsa-miR-148b-5p	hsa-miR-181d-5p		AC098617.1
hsa-miR-1	hsa-miR-125a-5p	hsa-miR-129-5p	hsa-miR-1297	hsa-miR-137		hsa-miR-148b-5p	hsa-miR-181d-5p	hsa-miR-185-3p	NUTM2B-AS1
hsa-miR-1		hsa-miR-129-5p	hsa-miR-1297	hsa-miR-137		hsa-miR-148b-5p	hsa-miR-181d-5p		LINC01289
hsa-miR-1	hsa-miR-125a-5p	hsa-miR-129-5p	hsa-miR-1297			hsa-miR-148b-5p		hsa-miR-185-3p	LINC01531
hsa-miR-1			hsa-miR-1297		hsa-miR-145-5p	hsa-miR-148b-5p		hsa-miR-185-3p	SDCBP2-AS1
hsa-miR-1					hsa-miR-145-5p	hsa-miR-148b-3p	hsa-miR-181d-5p	hsa-miR-185-3p	DICER1-AS1
hsa-miR-1	hsa-miR-125a-5p		hsa-miR-1297		hsa-miR-145-5p	hsa-miR-148b-5p	hsa-miR-181d-5p	hsa-miR-185-3p	AC006548.28
hsa-miR-1		hsa-miR-129-5p		hsa-miR-137	hsa-miR-145-5p		hsa-miR-181d-3p	hsa-miR-185-3p	TSC22D1-AS1
hsa-miR-1			hsa-miR-1297			hsa-miR-148b-5p			CTD-2216M2.1
hsa-miR-1	hsa-miR-125a-5p	hsa-miR-129-5p		hsa-miR-137	hsa-miR-145-5p	hsa-miR-148b-5p	hsa-miR-181d-3p	hsa-miR-185-3p	RP11-805I24.1
hsa-miR-1		hsa-miR-129-5p	hsa-miR-1297	hsa-miR-137	hsa-miR-145-5p	hsa-miR-148b-5p	hsa-miR-181d-5p	hsa-miR-185-3p	LINC00869
hsa-miR-1							hsa-miR-181d-5p		RP11-554D14.8
hsa-miR-1			hsa-miR-1297			hsa-miR-148b-5p	hsa-miR-181d-5p		RP11-255C15.3
hsa-miR-1						hsa-miR-148b-3p			CTA-29F11.1
hsa-miR-1		hsa-miR-129-5p	hsa-miR-1297	hsa-miR-137	hsa-miR-145-5p	hsa-miR-148a-5p		hsa-miR-185-3p	RP11-479O17.10
hsa-miR-1									RP11-661A12.5
hsa-miR-1									RP11-142G1.1
hsa-miR-1	hsa-miR-125a-5p	hsa-miR-129-5p				hsa-miR-148a-5p			LINC00836
hsa-miR-1	hsa-miR-125a-5p	hsa-miR-129-5p				hsa-miR-148b-5p			FTO-IT1
hsa-miR-1				hsa-miR-137	hsa-miR-145-5p	hsa-miR-148b-3p			RP11-405K6.1
hsa-miR-1									RP11-82O19.1
hsa-miR-1		hsa-miR-129-5p	hsa-miR-1297			hsa-miR-148b-3p	hsa-miR-181d-5p		RP11-334E15.1
hsa-miR-1		hsa-miR-129-5p	hsa-miR-1297		hsa-miR-145-5p	hsa-miR-148b-5p	hsa-miR-181d-5p	hsa-miR-185-3p	CTA-292E10.9
hsa-miR-1									CTC-286N12.1
hsa-miR-1						hsa-miR-148b-5p			LINC01500
hsa-miR-1	hsa-miR-125a-5p	hsa-miR-129-5p		hsa-miR-137	hsa-miR-145-5p	hsa-miR-148b-5p			RP11-355F16.1
hsa-miR-1							hsa-miR-181d-3p		RP11-46H11.11
hsa-miR-1									LINC01338
hsa-miR-1								hsa-miR-185-3p	RP11-95H3.1
hsa-miR-1	hsa-miR-125a-5p		hsa-miR-1297	hsa-miR-137	hsa-miR-145-5p	hsa-miR-148b-5p			TAPT1-AS1
hsa-miR-1		hsa-miR-129-5p	hsa-miR-1297	hsa-miR-137	hsa-miR-145-5p	hsa-miR-148b-5p	hsa-miR-181d-5p	hsa-miR-185-3p	CTA-929C8.9
hsa-miR-1									CTB-13F3.1
hsa-miR-1		hsa-miR-129-5p	hsa-miR-1297				hsa-miR-181d-5p		RP11-222K16.2
hsa-miR-1			hsa-miR-1297						RP11-491F9.8
hsa-miR-1						hsa-miR-148a-5p	hsa-miR-181d-5p		RP11-121C2.2
hsa-miR-1		hsa-miR-129-5p					hsa-miR-181d-3p	hsa-miR-185-3p	RP13-638C3.4
hsa-miR-1		hsa-miR-129-5p			hsa-miR-145-5p		hsa-miR-181d-5p	hsa-miR-185-3p	RP11-907D1.3
hsa-miR-1	hsa-miR-125a-5p	hsa-miR-129-5p	hsa-miR-1297	hsa-miR-137			hsa-miR-181d-5p		RP11-317F20.3
hsa-miR-1					hsa-miR-145-3p				RP11-625L16.1
hsa-miR-1	hsa-miR-125a-5p	hsa-miR-129-5p				hsa-miR-148b-5p		hsa-miR-185-3p	RP11-53B2.2
hsa-miR-1			hsa-miR-1297	hsa-miR-137		hsa-miR-148b-3p	hsa-miR-181d-5p	hsa-miR-185-3p	CTD-2314G24.2
hsa-miR-1									RP11-810M2.2
hsa-miR-1	hsa-miR-125a-5p								RP11-165M1.1
hsa-miR-1	hsa-miR-125a-5p	hsa-miR-129-5p			hsa-miR-145-3p	hsa-miR-148b-5p			VWA8-AS1
hsa-miR-1									RP11-420A6.2
hsa-miR-1									RP13-81N3.2
hsa-miR-1	hsa-miR-125a-5p	hsa-miR-129-5p				hsa-miR-148b-3p	hsa-miR-181d-5p		RP11-49K24.8
hsa-miR-1		hsa-miR-129-5p				hsa-miR-148b-3p			RP11-435J9.2
hsa-miR-1	hsa-miR-125a-5p	hsa-miR-129-5p				hsa-miR-148b-5p		hsa-miR-185-3p	RP11-855A2.2
hsa-miR-1					hsa-miR-145-3p	hsa-miR-148b-5p	hsa-miR-181d-3p	hsa-miR-185-3p	RP11-340F16.2
hsa-miR-1									RP11-36B6.1
hsa-miR-1		hsa-miR-129-5p					hsa-miR-181d-5p		RP11-360A10.1
hsa-miR-1									RP11-451L19.1
hsa-miR-1						hsa-miR-148b-5p			RP5-1025A1.3
hsa-miR-1				hsa-miR-137	hsa-miR-145-5p				AC140912.1
hsa-miR-1				hsa-miR-137		hsa-miR-148b-5p		hsa-miR-185-3p	RP11-864G5.3
hsa-miR-1	hsa-miR-125a-5p	hsa-miR-129-5p		hsa-miR-137	hsa-miR-145-5p	hsa-miR-148b-5p			RP11-649E7.5
hsa-miR-1				hsa-miR-137	hsa-miR-145-5p	hsa-miR-148b-5p	hsa-miR-181d-5p		LINC01215
hsa-miR-1	hsa-miR-125a-5p				hsa-miR-145-3p	hsa-miR-148b-5p			AC012322.1
hsa-miR-1			hsa-miR-1297	hsa-miR-137					RP11-1007O24.3
hsa-miR-1									RP11-493P1.2
hsa-miR-1									RP11-630C16.1
hsa-miR-1	hsa-miR-125a-5p				hsa-miR-145-3p	hsa-miR-148b-5p			CTA-38K21.2
hsa-miR-1	hsa-miR-125a-5p			hsa-miR-137	hsa-miR-145-5p		hsa-miR-181d-3p		MAPT-IT1
hsa-miR-1		hsa-miR-129-5p			hsa-miR-145-5p	hsa-miR-148b-5p		hsa-miR-185-3p	AC011525.2
hsa-miR-1						hsa-miR-148b-3p	hsa-miR-181d-5p		RP11-311C24.1
hsa-miR-1		hsa-miR-129-5p					hsa-miR-181d-5p		RP11-555J4.4
hsa-miR-1					hsa-miR-145-3p		hsa-miR-181d-5p	hsa-miR-185-3p	TTTY15
hsa-miR-1	hsa-miR-125a-5p		hsa-miR-1297	hsa-miR-137	hsa-miR-145-5p	hsa-miR-148b-5p	hsa-miR-181d-5p	hsa-miR-185-3p	PROX1-AS1
hsa-miR-1	hsa-miR-125a-5p	hsa-miR-129-5p	hsa-miR-1297		hsa-miR-145-5p	hsa-miR-148b-3p			RP11-61A14.4
hsa-miR-1	hsa-miR-125a-5p		hsa-miR-1297		hsa-miR-145-5p	hsa-miR-148b-5p	hsa-miR-181d-5p	hsa-miR-185-3p	RP11-696N14.1
hsa-miR-1	hsa-miR-125a-5p	hsa-miR-129-5p			hsa-miR-145-5p	hsa-miR-148a-5p	hsa-miR-181d-5p	hsa-miR-185-3p	RP5-921G16.1
hsa-miR-1	hsa-miR-125a-5p	hsa-miR-129-5p			hsa-miR-145-3p	hsa-miR-148b-5p	hsa-miR-181d-5p		RP11-796E2.4
hsa-miR-1		hsa-miR-129-5p	hsa-miR-1297		hsa-miR-145-3p	hsa-miR-148b-5p	hsa-miR-181d-5p	hsa-miR-185-3p	LINC00861
hsa-miR-1						hsa-miR-148b-3p	hsa-miR-181d-5p		RP11-506M13.3
hsa-miR-1		hsa-miR-129-5p	hsa-miR-1297	hsa-miR-137	hsa-miR-145-5p	hsa-miR-148a-5p		hsa-miR-185-3p	IL12A-AS1
hsa-miR-1							hsa-miR-181d-5p	hsa-miR-185-3p	AC007879.7
hsa-miR-1	hsa-miR-125a-5p		hsa-miR-1297		hsa-miR-145-5p	hsa-miR-148b-5p		hsa-miR-185-3p	RP11-875O11.2
hsa-miR-1	hsa-miR-125a-5p	hsa-miR-129-5p			hsa-miR-145-5p		hsa-miR-181d-5p		RP11-382J12.1
hsa-miR-1		hsa-miR-129-5p	hsa-miR-1297				hsa-miR-181d-5p	hsa-miR-185-3p	RP11-553L6.2
hsa-miR-1			hsa-miR-1297		hsa-miR-145-5p			hsa-miR-185-3p	AC012146.7
hsa-miR-1			hsa-miR-1297		hsa-miR-145-3p	hsa-miR-148b-5p	hsa-miR-181d-5p	hsa-miR-185-3p	LINC-PINT
hsa-miR-1	hsa-miR-125a-5p			hsa-miR-137	hsa-miR-145-5p	hsa-miR-148b-5p	hsa-miR-181d-5p		STARD13-AS
hsa-miR-1		hsa-miR-129-5p	hsa-miR-1297		hsa-miR-145-5p	hsa-miR-148b-5p	hsa-miR-181d-5p	hsa-miR-185-3p	C1orf140
hsa-miR-1			hsa-miR-1297					hsa-miR-185-3p	LINC00202-2
hsa-miR-1		hsa-miR-129-5p				hsa-miR-148b-3p		hsa-miR-185-3p	RP11-27K13.3
hsa-miR-1	hsa-miR-125a-5p				hsa-miR-145-5p	hsa-miR-148b-5p		hsa-miR-185-3p	AL022344.5
hsa-miR-1		hsa-miR-129-5p			hsa-miR-145-5p	hsa-miR-148b-3p			VIPR1-AS1
hsa-miR-1		hsa-miR-129-5p			hsa-miR-145-5p	hsa-miR-148b-5p	hsa-miR-181d-5p	hsa-miR-185-3p	AC002480.3
hsa-miR-1	hsa-miR-125a-5p				hsa-miR-145-5p				AC010096.1
hsa-miR-1									RP11-384F7.2
hsa-miR-1	hsa-miR-125a-5p	hsa-miR-129-5p	hsa-miR-1297		hsa-miR-145-3p	hsa-miR-148b-5p	hsa-miR-181d-5p	hsa-miR-185-3p	LINC00649
hsa-miR-1									RP1-290I10.5
hsa-miR-1			hsa-miR-1297		hsa-miR-145-5p	hsa-miR-148b-3p		hsa-miR-185-3p	CSMD2-AS1
hsa-miR-1					hsa-miR-145-5p	hsa-miR-148b-3p		hsa-miR-185-3p	AC007386.4
hsa-miR-1				hsa-miR-137		hsa-miR-148b-5p			AC018799.1
hsa-miR-1	hsa-miR-125a-5p	hsa-miR-129-5p			hsa-miR-145-3p	hsa-miR-148b-5p	hsa-miR-181d-5p	hsa-miR-185-3p	C14orf132
hsa-miR-1		hsa-miR-129-5p	hsa-miR-1297	hsa-miR-137		hsa-miR-148b-5p	hsa-miR-181d-5p	hsa-miR-185-3p	RP11-281P23.2
hsa-miR-1	hsa-miR-125a-5p	hsa-miR-129-5p			hsa-miR-145-3p	hsa-miR-148b-5p			CTB-174D11.1
hsa-miR-1				hsa-miR-137			hsa-miR-181d-3p	hsa-miR-185-3p	PROSER2-AS1
hsa-miR-1	hsa-miR-125a-5p	hsa-miR-129-5p	hsa-miR-1297	hsa-miR-137	hsa-miR-145-5p	hsa-miR-148b-5p	hsa-miR-181d-5p	hsa-miR-185-3p	TPT1-AS1
hsa-miR-1					hsa-miR-145-5p				AC102948.2
hsa-miR-1		hsa-miR-129-5p	hsa-miR-1297		hsa-miR-145-5p	hsa-miR-148b-5p			OTUD6B-AS1
hsa-miR-1				hsa-miR-137	hsa-miR-145-5p	hsa-miR-148b-5p	hsa-miR-181d-5p	hsa-miR-185-3p	RP11-849H4.4
hsa-miR-1									TET2-AS1
hsa-miR-1					hsa-miR-145-5p				RP5-988G17.1
hsa-miR-1		hsa-miR-129-5p	hsa-miR-1297	hsa-miR-137	hsa-miR-145-5p	hsa-miR-148b-5p			RP11-363L24.3
hsa-miR-1							hsa-miR-181d-5p		RP11-631F7.1
hsa-miR-1						hsa-miR-148b-3p			C22orf24
hsa-miR-1		hsa-miR-129-5p	hsa-miR-1297		hsa-miR-145-5p	hsa-miR-148b-5p	hsa-miR-181d-5p	hsa-miR-185-3p	RP11-115J16.1
hsa-miR-1		hsa-miR-129-5p		hsa-miR-137		hsa-miR-148b-5p			GNG12-AS1
hsa-miR-1									RP4-794H19.1
hsa-miR-1	hsa-miR-125a-5p		hsa-miR-1297		hsa-miR-145-5p	hsa-miR-148b-3p	hsa-miR-181d-5p	hsa-miR-185-3p	CTD-2619J13.14
hsa-miR-1	hsa-miR-125a-5p	hsa-miR-129-5p			hsa-miR-145-3p			hsa-miR-185-3p	XXbac-BPG154L12.4
hsa-miR-1								hsa-miR-185-3p	AC016768.1
hsa-miR-1								hsa-miR-185-3p	RP11-557H15.4
hsa-miR-1									AC093627.7
hsa-miR-1	hsa-miR-125a-5p					hsa-miR-148b-5p	hsa-miR-181d-5p	hsa-miR-185-3p	SGMS1-AS1
hsa-miR-1		hsa-miR-129-5p				hsa-miR-148a-5p			AC074289.1
hsa-miR-1	hsa-miR-125a-5p	hsa-miR-129-5p				hsa-miR-148b-5p			RP11-552E20.4
hsa-miR-1					hsa-miR-145-5p	hsa-miR-148b-5p			LINC01104
hsa-miR-1	hsa-miR-125a-5p		hsa-miR-1297	hsa-miR-137			hsa-miR-181d-3p		RP11-307E17.8
hsa-miR-1	hsa-miR-125a-5p				hsa-miR-145-3p		hsa-miR-181d-5p		LEF1-AS1
hsa-miR-1					hsa-miR-145-5p				TMEM44-AS1
hsa-miR-1	hsa-miR-125a-5p	hsa-miR-129-5p	hsa-miR-1297	hsa-miR-137	hsa-miR-145-5p	hsa-miR-148b-5p	hsa-miR-181d-5p		DLX6-AS1
hsa-miR-1	hsa-miR-125a-5p	hsa-miR-129-5p		hsa-miR-137	hsa-miR-145-3p	hsa-miR-148b-5p			ST7-AS2
hsa-miR-1									LINC00375
hsa-miR-1	hsa-miR-125a-5p		hsa-miR-1297		hsa-miR-145-5p				AC093375.1
hsa-miR-1		hsa-miR-129-5p			hsa-miR-145-5p		hsa-miR-181d-3p	hsa-miR-185-3p	LINC01273
hsa-miR-1	hsa-miR-125a-5p	hsa-miR-129-5p		hsa-miR-137	hsa-miR-145-5p				AC005537.2
hsa-miR-1		hsa-miR-129-5p		hsa-miR-137	hsa-miR-145-5p	hsa-miR-148b-5p	hsa-miR-181d-5p	hsa-miR-185-3p	DAB1-AS1
hsa-miR-1	hsa-miR-125a-5p	hsa-miR-129-5p		hsa-miR-137		hsa-miR-148b-3p	hsa-miR-181d-5p	hsa-miR-185-3p	TRAF3IP2-AS1
hsa-miR-1		hsa-miR-129-5p					hsa-miR-181d-5p	hsa-miR-185-3p	SIK3-IT1
hsa-miR-1	hsa-miR-125a-5p	hsa-miR-129-5p		hsa-miR-137	hsa-miR-145-5p	hsa-miR-148b-5p	hsa-miR-181d-5p		KIZ-AS1
hsa-miR-1									RP11-561I11.3
hsa-miR-1				hsa-miR-137		hsa-miR-148b-5p	hsa-miR-181d-5p		RP4-665J23.1
hsa-miR-1					hsa-miR-145-5p				RP11-500B12.1
hsa-miR-1								hsa-miR-185-3p	RP11-135A1.2
hsa-miR-1									RP11-218D6.4
hsa-miR-1	hsa-miR-125a-5p	hsa-miR-129-5p	hsa-miR-1297	hsa-miR-137	hsa-miR-145-5p	hsa-miR-148b-3p	hsa-miR-181d-5p	hsa-miR-185-3p	SATB1-AS1
hsa-miR-1		hsa-miR-129-5p			hsa-miR-145-3p		hsa-miR-181d-3p		RP11-523O18.5
hsa-miR-1						hsa-miR-148b-3p			AC005534.8
hsa-miR-1	hsa-miR-125a-5p	hsa-miR-129-5p	hsa-miR-1297		hsa-miR-145-5p	hsa-miR-148b-5p	hsa-miR-181d-3p	hsa-miR-185-3p	TEX26-AS1
hsa-miR-1						hsa-miR-148b-5p	hsa-miR-181d-5p	hsa-miR-185-3p	THRB-IT1
hsa-miR-1					hsa-miR-145-3p	hsa-miR-148b-5p	hsa-miR-181d-5p		AP000469.2
hsa-miR-1		hsa-miR-129-5p				hsa-miR-148b-3p			POT1-AS1
hsa-miR-1						hsa-miR-148b-5p			AP001628.7
hsa-miR-1									RP11-318G21.4
hsa-miR-1	hsa-miR-125a-5p								RP11-147G16.1
hsa-miR-1	hsa-miR-125a-5p		hsa-miR-1297	hsa-miR-137		hsa-miR-148b-5p	hsa-miR-181d-5p	hsa-miR-185-3p	CYP1B1-AS1
hsa-miR-1									RP11-44M6.1
hsa-miR-1		hsa-miR-129-5p	hsa-miR-1297	hsa-miR-137	hsa-miR-145-5p	hsa-miR-148b-5p			RP11-324O2.3
hsa-miR-1									RP3-438O4.4
hsa-miR-1				hsa-miR-137		hsa-miR-148b-3p			LINC01271
hsa-miR-1	hsa-miR-125a-5p					hsa-miR-148b-5p			ZFY-AS1
hsa-miR-1	hsa-miR-125a-5p								CASK-AS1
hsa-miR-1	hsa-miR-125a-5p				hsa-miR-145-5p				RP11-526K17.2
hsa-miR-1						hsa-miR-148b-5p			P3H2-AS1
hsa-miR-1	hsa-miR-125a-5p	hsa-miR-129-5p		hsa-miR-137	hsa-miR-145-5p	hsa-miR-148b-3p		hsa-miR-185-3p	AC010976.2
hsa-miR-1									RP5-827L5.2
hsa-miR-1		hsa-miR-129-5p							AC004691.5
hsa-miR-1	hsa-miR-125a-5p	hsa-miR-129-5p				hsa-miR-148b-3p			RP5-1074L1.1
hsa-miR-1		hsa-miR-129-5p							LINC00446
hsa-miR-1									RP11-80I15.4
hsa-miR-1			hsa-miR-1297		hsa-miR-145-5p	hsa-miR-148b-5p		hsa-miR-185-3p	LINC01320
hsa-miR-1		hsa-miR-129-5p							ACAP2-IT1
hsa-miR-1					hsa-miR-145-5p				RP11-332M4.1
hsa-miR-1	hsa-miR-125a-5p							hsa-miR-185-3p	AC006227.1
hsa-miR-1	hsa-miR-125a-5p	hsa-miR-129-5p	hsa-miR-1297		hsa-miR-145-5p	hsa-miR-148b-5p	hsa-miR-181d-3p	hsa-miR-185-3p	RP11-267C16.1
hsa-miR-1					hsa-miR-145-5p	hsa-miR-148b-5p			AC018647.3
hsa-miR-1			hsa-miR-1297	hsa-miR-137			hsa-miR-181d-3p		AC013460.1
hsa-miR-1	hsa-miR-125a-5p		hsa-miR-1297	hsa-miR-137	hsa-miR-145-3p	hsa-miR-148b-5p			DNMBP-AS1
hsa-miR-1	hsa-miR-125a-5p	hsa-miR-129-5p	hsa-miR-1297	hsa-miR-137	hsa-miR-145-5p	hsa-miR-148b-5p	hsa-miR-181d-3p	hsa-miR-185-3p	RP4-565E6.1
hsa-miR-1	hsa-miR-125a-5p		hsa-miR-1297		hsa-miR-145-5p	hsa-miR-148b-5p			AC105053.3
hsa-miR-1			hsa-miR-1297					hsa-miR-185-3p	RP11-544M22.8
hsa-miR-1	hsa-miR-125a-5p				hsa-miR-145-5p	hsa-miR-148b-3p			RP11-134D3.1
hsa-miR-1	hsa-miR-125a-5p	hsa-miR-129-5p	hsa-miR-1297			hsa-miR-148b-5p		hsa-miR-185-3p	LINC01125
hsa-miR-1	hsa-miR-125a-5p		hsa-miR-1297	hsa-miR-137	hsa-miR-145-3p		hsa-miR-181d-5p	hsa-miR-185-3p	RP11-404F10.2
hsa-miR-1		hsa-miR-129-5p		hsa-miR-137	hsa-miR-145-5p	hsa-miR-148b-5p	hsa-miR-181d-5p		THRB-AS1
hsa-miR-1					hsa-miR-145-3p			hsa-miR-185-3p	RP11-513G11.2
hsa-miR-1	hsa-miR-125a-5p	hsa-miR-129-5p			hsa-miR-145-3p			hsa-miR-185-3p	RP11-242F24.1
hsa-miR-1	hsa-miR-125a-5p	hsa-miR-129-5p	hsa-miR-1297	hsa-miR-137	hsa-miR-145-5p	hsa-miR-148b-5p	hsa-miR-181d-5p		RP3-399L15.3
hsa-miR-1									RP11-336A10.2
hsa-miR-1							hsa-miR-181d-5p		RP5-1086L22.1
hsa-miR-1		hsa-miR-129-5p		hsa-miR-137		hsa-miR-148b-5p	hsa-miR-181d-5p		RP11-251P6.1
hsa-miR-1	hsa-miR-125a-5p				hsa-miR-145-5p	hsa-miR-148b-5p			AC004237.1
hsa-miR-1	hsa-miR-125a-5p	hsa-miR-129-5p			hsa-miR-145-3p	hsa-miR-148b-5p	hsa-miR-181d-5p		FTX
hsa-miR-1									RP11-69C17.4
hsa-miR-1									AC006380.3
hsa-miR-1	hsa-miR-125a-5p	hsa-miR-129-5p			hsa-miR-145-5p	hsa-miR-148b-3p	hsa-miR-181d-5p	hsa-miR-185-3p	LINC00689
hsa-miR-1		hsa-miR-129-5p		hsa-miR-137				hsa-miR-185-3p	DLEU2
hsa-miR-1								hsa-miR-185-3p	CYP4F26P
hsa-miR-1	hsa-miR-125a-5p						hsa-miR-181d-5p		NAALADL2-AS2
hsa-miR-1					hsa-miR-145-3p	hsa-miR-148b-5p			RP11-278H7.1
hsa-miR-1									AC002472.11
hsa-miR-1									RP11-80B9.1
hsa-miR-1					hsa-miR-145-3p	hsa-miR-148b-3p			RP1-97J1.2
hsa-miR-1		hsa-miR-129-5p		hsa-miR-137		hsa-miR-148b-5p			LINC00276
hsa-miR-1								hsa-miR-185-3p	AL022476.2
hsa-miR-1	hsa-miR-125a-5p					hsa-miR-148b-5p		hsa-miR-185-3p	TRPM2-AS
hsa-miR-1		hsa-miR-129-5p			hsa-miR-145-5p	hsa-miR-148b-3p	hsa-miR-181d-5p		RP11-298H24.1
hsa-miR-1									AC091729.8
hsa-miR-1	hsa-miR-125a-5p	hsa-miR-129-5p	hsa-miR-1297		hsa-miR-145-3p	hsa-miR-148b-5p			CTD-2044J15.1
hsa-miR-1	hsa-miR-125a-5p	hsa-miR-129-5p			hsa-miR-145-5p	hsa-miR-148b-5p		hsa-miR-185-3p	RP11-752D24.2
hsa-miR-1		hsa-miR-129-5p		hsa-miR-137	hsa-miR-145-3p	hsa-miR-148b-5p		hsa-miR-185-3p	UBA6-AS1
hsa-miR-1		hsa-miR-129-5p				hsa-miR-148b-3p		hsa-miR-185-3p	RP11-421F16.3
hsa-miR-1						hsa-miR-148b-5p			RP11-932O9.7
hsa-miR-1	hsa-miR-125a-5p	hsa-miR-129-5p	hsa-miR-1297	hsa-miR-137	hsa-miR-145-5p		hsa-miR-181d-5p		STX18-AS1
hsa-miR-1					hsa-miR-145-5p	hsa-miR-148b-5p	hsa-miR-181d-5p		LRP4-AS1
hsa-miR-1		hsa-miR-129-5p	hsa-miR-1297	hsa-miR-137	hsa-miR-145-3p	hsa-miR-148a-5p			CKMT2-AS1
hsa-miR-1					hsa-miR-145-3p	hsa-miR-148a-5p			RP11-659O3.1
hsa-miR-1		hsa-miR-129-5p			hsa-miR-145-5p				CTD-2244C20.2
hsa-miR-1									RP1-137K24.1
hsa-miR-1		hsa-miR-129-5p			hsa-miR-145-5p			hsa-miR-185-3p	RP4-598P13.1
hsa-miR-1		hsa-miR-129-5p	hsa-miR-1297			hsa-miR-148b-5p		hsa-miR-185-3p	LINC01197
hsa-miR-1	hsa-miR-125a-5p	hsa-miR-129-5p		hsa-miR-137	hsa-miR-145-5p	hsa-miR-148b-5p	hsa-miR-181d-5p		RP11-597D13.9
hsa-miR-1									RP11-452C8.1
hsa-miR-1			hsa-miR-1297			hsa-miR-148a-5p			RP11-205M3.3
hsa-miR-1						hsa-miR-148b-3p	hsa-miR-181d-5p		CTD-2218G20.2
hsa-miR-1		hsa-miR-129-5p		hsa-miR-137	hsa-miR-145-5p	hsa-miR-148b-5p	hsa-miR-181d-5p		RP11-24I21.1
hsa-miR-1						hsa-miR-148b-3p			CTC-441N14.2
hsa-miR-1	hsa-miR-125a-5p	hsa-miR-129-5p	hsa-miR-1297		hsa-miR-145-3p	hsa-miR-148a-5p	hsa-miR-181d-5p		LINC01330
hsa-miR-1		hsa-miR-129-5p					hsa-miR-181d-5p		TIPARP-AS1
hsa-miR-1	hsa-miR-125a-5p		hsa-miR-1297	hsa-miR-137	hsa-miR-145-3p	hsa-miR-148b-5p	hsa-miR-181d-5p	hsa-miR-185-3p	HOTTIP
hsa-miR-1						hsa-miR-148b-5p	hsa-miR-181d-3p		AC110769.3
hsa-miR-1		hsa-miR-129-5p			hsa-miR-145-5p				AC005062.2
hsa-miR-1					hsa-miR-145-5p				AADACL2-AS1
hsa-miR-1								hsa-miR-185-3p	UBL7-AS1
hsa-miR-1		hsa-miR-129-5p			hsa-miR-145-5p	hsa-miR-148b-5p		hsa-miR-185-3p	RP11-373N22.3
hsa-miR-1			hsa-miR-1297					hsa-miR-185-3p	CTD-2260A17.2
hsa-miR-1	hsa-miR-125a-5p					hsa-miR-148b-5p		hsa-miR-185-3p	AP001258.4
hsa-miR-1	hsa-miR-125a-5p	hsa-miR-129-5p	hsa-miR-1297		hsa-miR-145-3p	hsa-miR-148b-5p	hsa-miR-181d-5p	hsa-miR-185-3p	NEAT1
hsa-miR-1						hsa-miR-148a-5p			RP11-451G4.3
hsa-miR-1				hsa-miR-137		hsa-miR-148b-5p	hsa-miR-181d-5p		LINC00939
hsa-miR-1						hsa-miR-148b-3p		hsa-miR-185-3p	CTC-558O2.2
hsa-miR-1	hsa-miR-125a-5p	hsa-miR-129-5p		hsa-miR-137	hsa-miR-145-3p	hsa-miR-148b-5p			RP11-238K6.1
hsa-miR-1	hsa-miR-125a-5p	hsa-miR-129-5p			hsa-miR-145-5p	hsa-miR-148b-5p			RP11-282K24.3
hsa-miR-1	hsa-miR-125a-5p				hsa-miR-145-5p				RP11-421P23.1
hsa-miR-1			hsa-miR-1297			hsa-miR-148b-3p	hsa-miR-181d-5p	hsa-miR-185-3p	LINC00967
hsa-miR-1	hsa-miR-125a-5p	hsa-miR-129-5p	hsa-miR-1297		hsa-miR-145-5p	hsa-miR-148b-5p	hsa-miR-181d-5p		MALAT1
hsa-miR-1					hsa-miR-145-5p		hsa-miR-181d-3p		RP11-150O12.6
hsa-miR-1									RP11-402L5.1
hsa-miR-1					hsa-miR-145-5p				CTB-4E7.1
hsa-miR-1				hsa-miR-137	hsa-miR-145-5p				RP11-4K16.2
hsa-miR-1	hsa-miR-125a-5p	hsa-miR-129-5p	hsa-miR-1297	hsa-miR-137	hsa-miR-145-5p			hsa-miR-185-3p	CTB-33O18.3
hsa-miR-1	hsa-miR-125a-5p	hsa-miR-129-5p							KB-173C10.2
hsa-miR-1									CTC-436K13.5
hsa-miR-1						hsa-miR-148b-5p	hsa-miR-181d-5p		CTC-264O10.2
hsa-miR-1						hsa-miR-148b-3p			KB-1732A1.1
hsa-miR-1	hsa-miR-125a-5p								PRSS51
hsa-miR-1	hsa-miR-125a-5p				hsa-miR-145-5p	hsa-miR-148b-3p	hsa-miR-181d-5p		CTB-109A12.1
hsa-miR-1		hsa-miR-129-5p							RP11-328N19.1
hsa-miR-1				hsa-miR-137					RP11-506H20.1
hsa-miR-1		hsa-miR-129-5p	hsa-miR-1297		hsa-miR-145-3p				CTC-498M16.2
hsa-miR-1		hsa-miR-129-5p				hsa-miR-148b-3p			RP11-818C3.1
hsa-miR-1									RP11-525J21.1
hsa-miR-1		hsa-miR-129-5p		hsa-miR-137	hsa-miR-145-3p				RP11-259O2.3
hsa-miR-1	hsa-miR-125a-5p				hsa-miR-145-3p				RP11-1079K10.5
hsa-miR-1		hsa-miR-129-5p							CTB-161M19.4
hsa-miR-1	hsa-miR-125a-5p	hsa-miR-129-5p		hsa-miR-137	hsa-miR-145-3p			hsa-miR-185-3p	CTD-2587M2.1
hsa-miR-1					hsa-miR-145-5p	hsa-miR-148b-5p			RP11-434D9.1
hsa-miR-1				hsa-miR-137		hsa-miR-148b-5p			LINC01021
hsa-miR-1									ERVH-1
hsa-miR-1	hsa-miR-125a-5p				hsa-miR-145-3p			hsa-miR-185-3p	RP11-73G16.1
hsa-miR-1		hsa-miR-129-5p			hsa-miR-145-5p	hsa-miR-148b-3p			RP11-257A22.1
hsa-miR-1		hsa-miR-129-5p		hsa-miR-137				hsa-miR-185-3p	AE000661.37
hsa-miR-1		hsa-miR-129-5p	hsa-miR-1297					hsa-miR-185-3p	AC005355.1
hsa-miR-1	hsa-miR-125a-5p	hsa-miR-129-5p			hsa-miR-145-5p			hsa-miR-185-3p	CTD-2139B15.4
hsa-miR-1	hsa-miR-125a-5p	hsa-miR-129-5p	hsa-miR-1297	hsa-miR-137	hsa-miR-145-3p	hsa-miR-148b-3p		hsa-miR-185-3p	RP11-640N11.2
hsa-miR-1			hsa-miR-1297						RP11-700N1.1
hsa-miR-1									RP11-159K7.2
hsa-miR-1		hsa-miR-129-5p			hsa-miR-145-5p		hsa-miR-181d-5p	hsa-miR-185-3p	AC079779.5
hsa-miR-1									XXbac-BPG249D20.9
hsa-miR-1	hsa-miR-125a-5p	hsa-miR-129-5p	hsa-miR-1297	hsa-miR-137	hsa-miR-145-5p	hsa-miR-148b-5p		hsa-miR-185-3p	AC023115.2
hsa-miR-1	hsa-miR-125a-5p	hsa-miR-129-5p		hsa-miR-137	hsa-miR-145-5p	hsa-miR-148b-5p	hsa-miR-181d-5p		AC010127.3
hsa-miR-1		hsa-miR-129-5p		hsa-miR-137	hsa-miR-145-5p	hsa-miR-148a-5p	hsa-miR-181d-5p	hsa-miR-185-3p	COX10-AS1
hsa-miR-1					hsa-miR-145-5p				LINC01036
hsa-miR-1	hsa-miR-125a-5p	hsa-miR-129-5p				hsa-miR-148a-5p	hsa-miR-181d-5p		AC004448.5
hsa-miR-1									SNRK-AS1
hsa-miR-1	hsa-miR-125a-5p			hsa-miR-137	hsa-miR-145-3p			hsa-miR-185-3p	RP11-706O15.3
hsa-miR-1	hsa-miR-125a-5p								AC116366.6
hsa-miR-1							hsa-miR-181d-3p		LINC01191
hsa-miR-1		hsa-miR-129-5p	hsa-miR-1297		hsa-miR-145-5p	hsa-miR-148b-5p	hsa-miR-181d-5p		LINC01114
hsa-miR-1	hsa-miR-125a-5p	hsa-miR-129-5p	hsa-miR-1297			hsa-miR-148b-5p		hsa-miR-185-3p	RP3-439F8.1
hsa-miR-1	hsa-miR-125a-5p			hsa-miR-137		hsa-miR-148b-5p		hsa-miR-185-3p	RP11-61I13.3
hsa-miR-1			hsa-miR-1297	hsa-miR-137		hsa-miR-148b-5p		hsa-miR-185-3p	LINC00484
hsa-miR-1	hsa-miR-125a-5p	hsa-miR-129-5p		hsa-miR-137	hsa-miR-145-5p	hsa-miR-148b-5p	hsa-miR-181d-5p	hsa-miR-185-3p	LINC01278
hsa-miR-1									AC114808.3
hsa-miR-1									FLJ41941
hsa-miR-1									RP1-23E21.2
hsa-miR-1									RP11-64P14.7
hsa-miR-1				hsa-miR-137	hsa-miR-145-5p		hsa-miR-181d-5p		LINC01376
hsa-miR-1									RP11-431K24.1
hsa-miR-1		hsa-miR-129-5p		hsa-miR-137	hsa-miR-145-5p	hsa-miR-148b-5p		hsa-miR-185-3p	LINC00707
hsa-miR-1									RP11-342D11.2
hsa-miR-1		hsa-miR-129-5p				hsa-miR-148a-5p			AC002465.2
hsa-miR-1		hsa-miR-129-5p							MLK7-AS1
hsa-miR-1					hsa-miR-145-3p			hsa-miR-185-3p	SPATA3-AS1
hsa-miR-1		hsa-miR-129-5p	hsa-miR-1297			hsa-miR-148b-5p			RP11-181B18.1
hsa-miR-1		hsa-miR-129-5p	hsa-miR-1297	hsa-miR-137	hsa-miR-145-5p	hsa-miR-148b-5p	hsa-miR-181d-5p	hsa-miR-185-3p	RP11-379K17.4
hsa-miR-1						hsa-miR-148b-3p	hsa-miR-181d-5p		TTTY23
hsa-miR-1		hsa-miR-129-5p		hsa-miR-137	hsa-miR-145-5p			hsa-miR-185-3p	AC007620.3
hsa-miR-1					hsa-miR-145-3p	hsa-miR-148b-3p		hsa-miR-185-3p	SNHG3
hsa-miR-1						hsa-miR-148b-5p			RP1-149A16.17
hsa-miR-1		hsa-miR-129-5p	hsa-miR-1297	hsa-miR-137	hsa-miR-145-3p	hsa-miR-148b-5p			ADAMTS9-AS1
hsa-miR-1		hsa-miR-129-5p		hsa-miR-137		hsa-miR-148b-3p	hsa-miR-181d-5p	hsa-miR-185-5p	RP11-244H3.1
hsa-miR-1	hsa-miR-125a-5p	hsa-miR-129-5p		hsa-miR-137	hsa-miR-145-5p		hsa-miR-181d-5p		RP11-458K10.2
hsa-miR-1	hsa-miR-125a-5p			hsa-miR-137		hsa-miR-148b-3p	hsa-miR-181d-3p		RP11-430C7.5
hsa-miR-1	hsa-miR-125a-5p		hsa-miR-1297	hsa-miR-137	hsa-miR-145-5p	hsa-miR-148b-3p	hsa-miR-181d-5p	hsa-miR-185-3p	RP11-71N10.1
hsa-miR-1		hsa-miR-129-5p					hsa-miR-181d-5p	hsa-miR-185-3p	IGSF11-AS1
hsa-miR-1				hsa-miR-137				hsa-miR-185-3p	LINC01210
hsa-miR-1		hsa-miR-129-5p		hsa-miR-137		hsa-miR-148b-5p			AC073130.1
hsa-miR-1				hsa-miR-137		hsa-miR-148b-5p			DCTN1-AS1
hsa-miR-1		hsa-miR-129-5p	hsa-miR-1297	hsa-miR-137	hsa-miR-145-5p	hsa-miR-148b-5p	hsa-miR-181d-5p	hsa-miR-185-3p	RP13-143G15.4
hsa-miR-1				hsa-miR-137	hsa-miR-145-5p	hsa-miR-148a-5p			LINC00299
hsa-miR-1						hsa-miR-148b-5p			MTUS2-AS2
hsa-miR-1		hsa-miR-129-5p	hsa-miR-1297						RNF217-AS1
hsa-miR-1	hsa-miR-125a-5p	hsa-miR-129-5p	hsa-miR-1297	hsa-miR-137	hsa-miR-145-5p	hsa-miR-148b-5p	hsa-miR-181d-5p		KCNMA1-AS1
hsa-miR-1		hsa-miR-129-5p	hsa-miR-1297	hsa-miR-137	hsa-miR-145-3p	hsa-miR-148b-5p	hsa-miR-181d-5p	hsa-miR-185-3p	AC097662.2
hsa-miR-1				hsa-miR-137	hsa-miR-145-3p				RP11-79M19.2
hsa-miR-1					hsa-miR-145-3p			hsa-miR-185-3p	RP11-525G13.2
hsa-miR-1	hsa-miR-125a-5p	hsa-miR-129-5p	hsa-miR-1297	hsa-miR-137	hsa-miR-145-5p	hsa-miR-148a-5p	hsa-miR-181d-5p	hsa-miR-185-3p	TRHDE-AS1
hsa-miR-1									GLIS3-AS1
hsa-miR-1						hsa-miR-148b-3p	hsa-miR-181d-5p		TTTY23B
hsa-miR-1	hsa-miR-125a-5p		hsa-miR-1297		hsa-miR-145-5p			hsa-miR-185-3p	RP11-66D17.3
hsa-miR-1		hsa-miR-129-5p			hsa-miR-145-5p	hsa-miR-148b-5p			PKN2-AS1
hsa-miR-1					hsa-miR-145-5p	hsa-miR-148b-5p	hsa-miR-181d-5p	hsa-miR-185-3p	CECR7
hsa-miR-1									CAMTA1-IT1
hsa-miR-1				hsa-miR-137	hsa-miR-145-5p			hsa-miR-185-3p	LINC01304
hsa-miR-1									AC004906.3
hsa-miR-1	hsa-miR-125a-5p	hsa-miR-129-5p		hsa-miR-137	hsa-miR-145-3p	hsa-miR-148b-3p		hsa-miR-185-3p	HAND2-AS1
hsa-miR-1			hsa-miR-1297			hsa-miR-148b-3p		hsa-miR-185-3p	NDP-AS1
hsa-miR-1						hsa-miR-148b-3p			TTC21B-AS1
hsa-miR-1	hsa-miR-125a-5p				hsa-miR-145-5p	hsa-miR-148b-5p	hsa-miR-181d-5p	hsa-miR-185-3p	MIR4435-1HG
hsa-miR-1	hsa-miR-125a-5p	hsa-miR-129-5p	hsa-miR-1297	hsa-miR-137	hsa-miR-145-5p	hsa-miR-148b-5p	hsa-miR-181d-5p	hsa-miR-185-3p	TPTEP1
hsa-miR-1						hsa-miR-148a-5p	hsa-miR-181d-5p		LINC00158
hsa-miR-1		hsa-miR-129-5p		hsa-miR-137	hsa-miR-145-5p	hsa-miR-148b-5p		hsa-miR-185-3p	RP4-717I23.3
hsa-miR-1				hsa-miR-137		hsa-miR-148b-5p			UMAD1
hsa-miR-1	hsa-miR-125a-5p	hsa-miR-129-5p			hsa-miR-145-5p	hsa-miR-148a-5p	hsa-miR-181d-5p		C17orf102
hsa-miR-1						hsa-miR-148b-5p			AC104777.4
hsa-miR-1		hsa-miR-129-5p			hsa-miR-145-5p		hsa-miR-181d-3p	hsa-miR-185-3p	PP14571
hsa-miR-1			hsa-miR-1297		hsa-miR-145-5p				RP11-433C9.2
hsa-miR-1	hsa-miR-125a-5p	hsa-miR-129-5p			hsa-miR-145-5p	hsa-miR-148b-5p	hsa-miR-181d-5p	hsa-miR-185-3p	RP1-29C18.10
hsa-miR-1	hsa-miR-125a-5p				hsa-miR-145-5p	hsa-miR-148b-5p	hsa-miR-181d-5p	hsa-miR-185-3p	C5orf66
hsa-miR-1			hsa-miR-1297			hsa-miR-148a-5p	hsa-miR-181d-5p		AC084219.4
hsa-miR-1	hsa-miR-125a-5p				hsa-miR-145-5p	hsa-miR-148b-3p		hsa-miR-185-3p	RP11-503N18.1
hsa-miR-1									AC005276.1
hsa-miR-1	hsa-miR-125a-5p	hsa-miR-129-5p		hsa-miR-137	hsa-miR-145-5p			hsa-miR-185-3p	RP11-706O15.1
hsa-miR-1	hsa-miR-125a-5p				hsa-miR-145-5p	hsa-miR-148b-3p	hsa-miR-181d-5p	hsa-miR-185-3p	ADORA2A-AS1
hsa-miR-1	hsa-miR-125a-5p	hsa-miR-129-5p	hsa-miR-1297		hsa-miR-145-5p	hsa-miR-148b-5p		hsa-miR-185-3p	PART1
hsa-miR-1		hsa-miR-129-5p							RP11-462G2.2
hsa-miR-1						hsa-miR-148a-5p	hsa-miR-181d-3p	hsa-miR-185-3p	AC017104.6
hsa-miR-1					hsa-miR-145-5p	hsa-miR-148b-5p	hsa-miR-181d-3p	hsa-miR-185-3p	ZNF667-AS1
hsa-miR-1			hsa-miR-1297					hsa-miR-185-3p	RP11-544M22.1
hsa-miR-1			hsa-miR-1297		hsa-miR-145-3p				AC069394.1
hsa-miR-1							hsa-miR-181d-3p		LINC01465
hsa-miR-1	hsa-miR-125a-5p	hsa-miR-129-5p			hsa-miR-145-5p	hsa-miR-148b-5p		hsa-miR-185-3p	LINC00691
hsa-miR-1	hsa-miR-125a-5p	hsa-miR-129-5p	hsa-miR-1297	hsa-miR-137	hsa-miR-145-5p	hsa-miR-148b-5p	hsa-miR-181d-5p	hsa-miR-185-3p	MEG3
hsa-miR-1		hsa-miR-129-5p			hsa-miR-145-5p	hsa-miR-148b-3p	hsa-miR-181d-5p	hsa-miR-185-3p	COLCA1
hsa-miR-1					hsa-miR-145-3p	hsa-miR-148b-5p	hsa-miR-181d-5p	hsa-miR-185-3p	LINC00910
hsa-miR-1	hsa-miR-125a-5p		hsa-miR-1297			hsa-miR-148b-5p		hsa-miR-185-3p	CD27-AS1
hsa-miR-1	hsa-miR-125a-5p	hsa-miR-129-5p				hsa-miR-148b-3p		hsa-miR-185-3p	LINC00319
hsa-miR-1	hsa-miR-125a-5p	hsa-miR-129-5p	hsa-miR-1297	hsa-miR-137	hsa-miR-145-5p	hsa-miR-148b-5p	hsa-miR-181d-5p	hsa-miR-185-3p	SNHG14
hsa-miR-1		hsa-miR-129-5p			hsa-miR-145-5p		hsa-miR-181d-5p		ROR1-AS1
hsa-miR-1			hsa-miR-1297						LINC01551
hsa-miR-1	hsa-miR-125a-5p				hsa-miR-145-5p	hsa-miR-148b-5p	hsa-miR-181d-5p	hsa-miR-185-3p	LL22NC03-86G7.1
hsa-miR-1		hsa-miR-129-5p				hsa-miR-148b-5p			RP11-33A14.1
hsa-miR-1						hsa-miR-148b-5p		hsa-miR-185-3p	DHRS4-AS1
hsa-miR-1			hsa-miR-1297			hsa-miR-148b-5p		hsa-miR-185-3p	UCA1
hsa-miR-1		hsa-miR-129-5p		hsa-miR-137		hsa-miR-148b-5p	hsa-miR-181d-5p		LINC00887
hsa-miR-1	hsa-miR-125a-5p				hsa-miR-145-3p		hsa-miR-181d-3p		LINC01057
hsa-miR-1	hsa-miR-125a-5p				hsa-miR-145-3p	hsa-miR-148b-5p		hsa-miR-185-3p	AC079612.1
hsa-miR-1		hsa-miR-129-5p	hsa-miR-1297	hsa-miR-137	hsa-miR-145-5p	hsa-miR-148b-5p	hsa-miR-181d-5p		NPSR1-AS1
hsa-miR-1	hsa-miR-125a-5p	hsa-miR-129-5p	hsa-miR-1297	hsa-miR-137	hsa-miR-145-5p	hsa-miR-148b-5p	hsa-miR-181d-5p	hsa-miR-185-3p	MUC19
hsa-miR-1	hsa-miR-125a-5p	hsa-miR-129-5p			hsa-miR-145-5p	hsa-miR-148b-5p	hsa-miR-181d-3p	hsa-miR-185-3p	LINC00152
hsa-miR-1		hsa-miR-129-5p				hsa-miR-148b-5p			RP11-169K16.4
hsa-miR-1		hsa-miR-129-5p		hsa-miR-137	hsa-miR-145-5p				RP11-131L23.1
hsa-miR-1		hsa-miR-129-5p		hsa-miR-137	hsa-miR-145-3p				DLEU2L
hsa-miR-1			hsa-miR-1297			hsa-miR-148b-3p	hsa-miR-181d-3p	hsa-miR-185-3p	LINC00304
hsa-miR-1	hsa-miR-125a-5p					hsa-miR-148b-3p	hsa-miR-181d-5p		CELF2-AS1
hsa-miR-1				hsa-miR-137	hsa-miR-145-3p				RP11-706O15.7
hsa-miR-1						hsa-miR-148b-3p		hsa-miR-185-3p	LINC01272
hsa-miR-1	hsa-miR-125a-5p		hsa-miR-1297	hsa-miR-137	hsa-miR-145-3p	hsa-miR-148b-5p		hsa-miR-185-3p	RP11-706O15.5
hsa-miR-1	hsa-miR-125a-5p			hsa-miR-137			hsa-miR-181d-5p	hsa-miR-185-3p	ATP1A1-AS1
hsa-miR-1		hsa-miR-129-5p	hsa-miR-1297		hsa-miR-145-5p	hsa-miR-148b-5p	hsa-miR-181d-5p	hsa-miR-185-3p	LINC00174
hsa-miR-1	hsa-miR-125a-5p	hsa-miR-129-5p	hsa-miR-1297	hsa-miR-137	hsa-miR-145-5p	hsa-miR-148b-5p	hsa-miR-181d-5p	hsa-miR-185-3p	ZNRD1-AS1
hsa-miR-1	hsa-miR-125a-5p	hsa-miR-129-5p							RP11-93B14.4
hsa-miR-1			hsa-miR-1297	hsa-miR-137	hsa-miR-145-5p	hsa-miR-148b-5p			ADD3-AS1
hsa-miR-1	hsa-miR-125a-5p					hsa-miR-148b-5p	hsa-miR-181d-5p	hsa-miR-185-3p	LINC00703
hsa-miR-1	hsa-miR-125a-5p	hsa-miR-129-5p						hsa-miR-185-3p	RP11-363G10.2
hsa-miR-1	hsa-miR-125a-5p	hsa-miR-129-5p	hsa-miR-1297		hsa-miR-145-5p	hsa-miR-148a-5p			C9orf170
hsa-miR-1	hsa-miR-125a-5p	hsa-miR-129-5p						hsa-miR-185-3p	RP11-114H20.1
hsa-miR-1						hsa-miR-148b-5p		hsa-miR-185-3p	RP11-417E7.1
hsa-miR-1	hsa-miR-125a-5p		hsa-miR-1297		hsa-miR-145-5p	hsa-miR-148b-5p	hsa-miR-181d-5p	hsa-miR-185-3p	PCBP1-AS1
hsa-miR-1					hsa-miR-145-5p			hsa-miR-185-3p	RP11-351J23.1
hsa-miR-1						hsa-miR-148b-5p			RP11-9N12.2
hsa-miR-1	hsa-miR-125a-5p	hsa-miR-129-5p				hsa-miR-148b-5p	hsa-miR-181d-3p	hsa-miR-185-3p	FAM95C
hsa-miR-1	hsa-miR-125a-5p	hsa-miR-129-5p					hsa-miR-181d-5p	hsa-miR-185-3p	RP11-138P22.1
hsa-miR-1							hsa-miR-181d-5p	hsa-miR-185-3p	TMEM220-AS1
hsa-miR-1	hsa-miR-125a-5p	hsa-miR-129-5p			hsa-miR-145-5p	hsa-miR-148b-5p	hsa-miR-181d-5p		LA16c-60D12.2
hsa-miR-1	hsa-miR-125a-5p	hsa-miR-129-5p			hsa-miR-145-5p	hsa-miR-148b-3p			LINC00261
hsa-miR-1									RP11-523H20.3
hsa-miR-1						hsa-miR-148b-5p			RP11-806L2.2
hsa-miR-1							hsa-miR-181d-3p	hsa-miR-185-3p	RP11-83B20.3
hsa-miR-1	hsa-miR-125a-5p			hsa-miR-137		hsa-miR-148b-5p		hsa-miR-185-3p	RP3-449H6.2
hsa-miR-1	hsa-miR-125a-5p				hsa-miR-145-3p	hsa-miR-148b-5p		hsa-miR-185-3p	RP11-299H21.1
hsa-miR-1								hsa-miR-185-3p	RP11-180P8.3
hsa-miR-1			hsa-miR-1297						RP11-264L1.2
hsa-miR-1	hsa-miR-125a-5p					hsa-miR-148b-3p	hsa-miR-181d-5p	hsa-miR-185-3p	CTC-559E9.1
hsa-miR-1					hsa-miR-145-5p	hsa-miR-148b-5p			RP11-793A3.2
hsa-miR-1		hsa-miR-129-5p	hsa-miR-1297	hsa-miR-137			hsa-miR-181d-5p	hsa-miR-185-3p	RP11-75I2.3
hsa-miR-1				hsa-miR-137	hsa-miR-145-5p				CTD-2008P7.8
hsa-miR-1						hsa-miR-148a-5p		hsa-miR-185-3p	RP11-392A14.8
hsa-miR-1		hsa-miR-129-5p					hsa-miR-181d-5p	hsa-miR-185-3p	AL133243.4
hsa-miR-1					hsa-miR-145-3p		hsa-miR-181d-3p	hsa-miR-185-3p	RP11-155O18.6
hsa-miR-1	hsa-miR-125a-5p	hsa-miR-129-5p	hsa-miR-1297		hsa-miR-145-5p	hsa-miR-148b-5p	hsa-miR-181d-5p	hsa-miR-185-3p	RP1-309I22.2
hsa-miR-1	hsa-miR-125a-5p		hsa-miR-1297		hsa-miR-145-5p	hsa-miR-148b-3p	hsa-miR-181d-5p	hsa-miR-185-3p	AC083843.1
hsa-miR-1		hsa-miR-129-5p							RP11-678G15.2
hsa-miR-1		hsa-miR-129-5p					hsa-miR-181d-5p	hsa-miR-185-3p	RP11-725G5.2
hsa-miR-1			hsa-miR-1297			hsa-miR-148b-5p			RP11-243M5.3
hsa-miR-1									RP11-68I3.10
hsa-miR-1	hsa-miR-125a-5p	hsa-miR-129-5p		hsa-miR-137					PCAT18
hsa-miR-1				hsa-miR-137					RP11-362F19.3
hsa-miR-1	hsa-miR-125a-5p		hsa-miR-1297	hsa-miR-137		hsa-miR-148b-5p		hsa-miR-185-3p	RP11-534P6.1
hsa-miR-1	hsa-miR-125a-5p								RP11-1182P23.5
hsa-miR-1								hsa-miR-185-3p	RP11-399K21.14
hsa-miR-1		hsa-miR-129-5p						hsa-miR-185-3p	DSG2-AS1
hsa-miR-1						hsa-miR-148b-5p	hsa-miR-181d-5p		RP11-861A13.3
hsa-miR-1						hsa-miR-148b-3p			RP11-617F23.1
hsa-miR-1									RBM12B-AS1
hsa-miR-1	hsa-miR-125a-5p				hsa-miR-145-3p	hsa-miR-148b-5p		hsa-miR-185-3p	CTD-2231E14.2
hsa-miR-1			hsa-miR-1297		hsa-miR-145-5p	hsa-miR-148b-5p	hsa-miR-181d-5p		CTA-212A2.3
hsa-miR-1	hsa-miR-125a-5p					hsa-miR-148b-5p			LINC00924
hsa-miR-1						hsa-miR-148b-5p			RP11-31I22.2
hsa-miR-1		hsa-miR-129-5p	hsa-miR-1297		hsa-miR-145-5p	hsa-miR-148b-5p			RP11-1008C21.1
hsa-miR-1	hsa-miR-125a-5p	hsa-miR-129-5p		hsa-miR-137	hsa-miR-145-5p	hsa-miR-148b-5p	hsa-miR-181d-5p	hsa-miR-185-3p	CH17-264L24.1
hsa-miR-1		hsa-miR-129-5p				hsa-miR-148a-5p			RP3-331H24.7
hsa-miR-1				hsa-miR-137		hsa-miR-148b-5p			RP11-152N13.16
hsa-miR-1	hsa-miR-125a-5p	hsa-miR-129-5p	hsa-miR-1297		hsa-miR-145-5p	hsa-miR-148b-5p			RP11-387A1.6
hsa-miR-1	hsa-miR-125a-5p					hsa-miR-148b-5p			RP11-945F5.1
hsa-miR-1		hsa-miR-129-5p			hsa-miR-145-5p	hsa-miR-148b-5p			CTD-2651B20.3
hsa-miR-1	hsa-miR-125a-5p		hsa-miR-1297		hsa-miR-145-3p		hsa-miR-181d-5p	hsa-miR-185-3p	ADIRF-AS1
hsa-miR-1		hsa-miR-129-5p				hsa-miR-148b-5p			RP11-461F11.3
hsa-miR-1		hsa-miR-129-5p	hsa-miR-1297		hsa-miR-145-5p	hsa-miR-148b-5p		hsa-miR-185-3p	RP6-91H8.5
hsa-miR-1		hsa-miR-129-5p							RP11-433M22.2
hsa-miR-1									RP11-16C1.3
hsa-miR-1			hsa-miR-1297			hsa-miR-148b-5p	hsa-miR-181d-5p		GS1-204I12.3
hsa-miR-1									RP11-111H3.3
hsa-miR-1									CTD-2302E22.2
hsa-miR-1			hsa-miR-1297				hsa-miR-181d-5p		RP11-236J17.7
hsa-miR-1						hsa-miR-148b-5p			RP11-292D4.4
hsa-miR-1		hsa-miR-129-5p			hsa-miR-145-5p				MESTIT1
hsa-miR-1					hsa-miR-145-5p	hsa-miR-148b-3p		hsa-miR-185-3p	RP11-960L18.1
hsa-miR-1						hsa-miR-148b-5p	hsa-miR-181d-5p		RP11-16C1.2
hsa-miR-1									CTC-304I17.2
hsa-miR-1						hsa-miR-148b-3p	hsa-miR-181d-5p		CTD-2517O10.6
hsa-miR-1	hsa-miR-125a-5p				hsa-miR-145-3p	hsa-miR-148b-3p	hsa-miR-181d-5p		LINC01583
hsa-miR-1		hsa-miR-129-5p	hsa-miR-1297			hsa-miR-148b-5p			RP11-874J12.4
hsa-miR-1	hsa-miR-125a-5p	hsa-miR-129-5p			hsa-miR-145-3p	hsa-miR-148b-5p		hsa-miR-185-3p	RP4-555D20.2
hsa-miR-1									LINC00226
hsa-miR-1	hsa-miR-125a-5p	hsa-miR-129-5p			hsa-miR-145-3p	hsa-miR-148b-3p	hsa-miR-181d-5p	hsa-miR-185-3p	RP1-140C12.2
hsa-miR-1		hsa-miR-129-5p	hsa-miR-1297					hsa-miR-185-3p	RP11-1437A8.5
hsa-miR-1	hsa-miR-125a-5p					hsa-miR-148b-5p	hsa-miR-181d-5p		CTD-2636A23.2
hsa-miR-1								hsa-miR-185-3p	CTD-2650P22.2
hsa-miR-1							hsa-miR-181d-5p	hsa-miR-185-3p	RP11-701H24.4
hsa-miR-1						hsa-miR-148b-5p			RP11-20G6.2
hsa-miR-1		hsa-miR-129-5p	hsa-miR-1297			hsa-miR-148b-3p		hsa-miR-185-3p	RP11-12G12.7
hsa-miR-1	hsa-miR-125a-5p	hsa-miR-129-5p			hsa-miR-145-5p			hsa-miR-185-3p	RP1-58B11.1
hsa-miR-1							hsa-miR-181d-5p		RP11-504A18.1
hsa-miR-1	hsa-miR-125a-5p	hsa-miR-129-5p	hsa-miR-1297	hsa-miR-137		hsa-miR-148b-5p	hsa-miR-181d-5p		RP11-96K19.4
hsa-miR-1	hsa-miR-125a-5p	hsa-miR-129-5p	hsa-miR-1297	hsa-miR-137	hsa-miR-145-5p	hsa-miR-148b-5p		hsa-miR-185-3p	GS1-358P8.4
hsa-miR-1		hsa-miR-129-5p	hsa-miR-1297					hsa-miR-185-3p	RP11-1437A8.4
hsa-miR-1	hsa-miR-125a-5p				hsa-miR-145-5p	hsa-miR-148b-5p			RP11-80I3.1
hsa-miR-1						hsa-miR-148b-3p	hsa-miR-181d-3p	hsa-miR-185-3p	AC142472.6
hsa-miR-1					hsa-miR-145-3p	hsa-miR-148b-3p			CTC-523E23.1
hsa-miR-1									RP11-96B5.4
hsa-miR-1	hsa-miR-125a-5p						hsa-miR-181d-5p	hsa-miR-185-3p	CAPN10-AS1
hsa-miR-1	hsa-miR-125a-5p	hsa-miR-129-5p	hsa-miR-1297						AC034110.1
hsa-miR-1			hsa-miR-1297				hsa-miR-181d-5p	hsa-miR-185-3p	RP11-355O1.11
hsa-miR-1									RP11-690I21.2
hsa-miR-1				hsa-miR-137	hsa-miR-145-3p				RP11-16E18.3
hsa-miR-1			hsa-miR-1297		hsa-miR-145-5p				LINC01297
hsa-miR-1						hsa-miR-148b-5p		hsa-miR-185-3p	RP11-268G13.1
hsa-miR-1			hsa-miR-1297		hsa-miR-145-5p	hsa-miR-148b-5p	hsa-miR-181d-5p	hsa-miR-185-3p	RP11-54H7.4
hsa-miR-1	hsa-miR-125a-5p								RP11-19D2.2
hsa-miR-1									RP3-446N13.5
hsa-miR-1				hsa-miR-137	hsa-miR-145-3p				RP11-244B22.6
hsa-miR-1				hsa-miR-137		hsa-miR-148b-5p	hsa-miR-181d-5p		RP11-389C8.2
hsa-miR-1	hsa-miR-125a-5p		hsa-miR-1297			hsa-miR-148a-5p			RP11-478J18.2
hsa-miR-1	hsa-miR-125a-5p	hsa-miR-129-5p			hsa-miR-145-5p		hsa-miR-181d-5p	hsa-miR-185-3p	RP11-299H22.6
hsa-miR-1									RP11-499A10.3
hsa-miR-1			hsa-miR-1297	hsa-miR-137	hsa-miR-145-5p	hsa-miR-148b-5p	hsa-miR-181d-5p	hsa-miR-185-3p	RP11-244O19.1
hsa-miR-1		hsa-miR-129-5p		hsa-miR-137	hsa-miR-145-3p			hsa-miR-185-3p	RP11-734K21.5
hsa-miR-1				hsa-miR-137			hsa-miR-181d-5p		RP4-798A10.7
hsa-miR-1		hsa-miR-129-5p		hsa-miR-137		hsa-miR-148b-5p	hsa-miR-181d-5p	hsa-miR-185-3p	RP11-2A4.4
hsa-miR-1					hsa-miR-145-5p	hsa-miR-148b-5p			RP11-77K12.3
hsa-miR-1									RP3-512B11.3
hsa-miR-1	hsa-miR-125a-5p				hsa-miR-145-3p				RP3-496C20.1
hsa-miR-1					hsa-miR-145-5p	hsa-miR-148a-5p	hsa-miR-181d-5p		RP11-266K4.14
hsa-miR-1	hsa-miR-125a-5p				hsa-miR-145-5p			hsa-miR-185-3p	RP11-442O1.3
hsa-miR-1		hsa-miR-129-5p			hsa-miR-145-5p	hsa-miR-148b-5p	hsa-miR-181d-5p		RP11-319G9.3
hsa-miR-1	hsa-miR-125a-5p					hsa-miR-148a-5p		hsa-miR-185-3p	RP1-45N11.1
hsa-miR-1		hsa-miR-129-5p		hsa-miR-137	hsa-miR-145-5p	hsa-miR-148b-3p			RP11-24M17.4
hsa-miR-1		hsa-miR-129-5p			hsa-miR-145-5p	hsa-miR-148b-5p			CTC-268N12.2
hsa-miR-1		hsa-miR-129-5p	hsa-miR-1297					hsa-miR-185-3p	RP11-586K12.10
hsa-miR-1			hsa-miR-1297						RP11-120E11.2
hsa-miR-1	hsa-miR-125a-5p					hsa-miR-148b-3p	hsa-miR-181d-3p	hsa-miR-185-3p	CTC-479C5.10
hsa-miR-1					hsa-miR-145-3p	hsa-miR-148a-5p	hsa-miR-181d-5p	hsa-miR-185-3p	RP11-416I2.1
hsa-miR-1			hsa-miR-1297	hsa-miR-137		hsa-miR-148b-5p			RP11-575F12.3
hsa-miR-1							hsa-miR-181d-5p		CTD-2313J17.5
hsa-miR-1	hsa-miR-125a-5p	hsa-miR-129-5p		hsa-miR-137	hsa-miR-145-3p	hsa-miR-148b-5p		hsa-miR-185-3p	AP000997.2
hsa-miR-1						hsa-miR-148b-3p			RP11-303E16.3
hsa-miR-1			hsa-miR-1297	hsa-miR-137			hsa-miR-181d-5p	hsa-miR-185-3p	RP3-412A9.17
hsa-miR-1									CTD-2574D22.4
hsa-miR-1									LINC00556
hsa-miR-1		hsa-miR-129-5p				hsa-miR-148b-5p			RP11-96D1.10
hsa-miR-1									RP13-131K19.7
hsa-miR-1	hsa-miR-125a-5p				hsa-miR-145-3p				RP11-481J2.2
hsa-miR-1	hsa-miR-125a-5p		hsa-miR-1297			hsa-miR-148b-5p			CTD-2342N23.1
hsa-miR-1	hsa-miR-125a-5p	hsa-miR-129-5p	hsa-miR-1297		hsa-miR-145-3p	hsa-miR-148b-3p			RP11-246E12.2
hsa-miR-1			hsa-miR-1297	hsa-miR-137		hsa-miR-148b-5p	hsa-miR-181d-3p		RP11-108B14.5
hsa-miR-1									RP11-461A8.4
hsa-miR-1		hsa-miR-129-5p			hsa-miR-145-5p				RP11-646E18.4
hsa-miR-1			hsa-miR-1297		hsa-miR-145-3p	hsa-miR-148b-3p			RP11-425A6.5
hsa-miR-1		hsa-miR-129-5p	hsa-miR-1297						RP11-56L13.1
hsa-miR-1				hsa-miR-137					GS1-421I3.5
hsa-miR-1		hsa-miR-129-5p	hsa-miR-1297	hsa-miR-137		hsa-miR-148b-5p			RP13-192B19.2
hsa-miR-1									CTD-2055G21.1
hsa-miR-1			hsa-miR-1297			hsa-miR-148a-5p			RP11-375I20.6
hsa-miR-1	hsa-miR-125a-5p	hsa-miR-129-5p			hsa-miR-145-5p		hsa-miR-181d-5p		RP11-9E17.1
hsa-miR-1									RP11-732A21.3
hsa-miR-1				hsa-miR-137	hsa-miR-145-3p	hsa-miR-148b-5p			RP11-439E19.9
hsa-miR-1									RP11-189B4.7
hsa-miR-1					hsa-miR-145-5p	hsa-miR-148a-5p	hsa-miR-181d-5p	hsa-miR-185-3p	RP11-115H13.1
hsa-miR-1					hsa-miR-145-5p	hsa-miR-148a-5p		hsa-miR-185-3p	LINC01138
hsa-miR-1			hsa-miR-1297			hsa-miR-148b-5p	hsa-miR-181d-5p	hsa-miR-185-3p	CTD-2083E4.4
hsa-miR-1									RP11-21B23.3
hsa-miR-1			hsa-miR-1297	hsa-miR-137		hsa-miR-148b-5p			RP11-16N11.2
hsa-miR-1		hsa-miR-129-5p		hsa-miR-137		hsa-miR-148b-3p	hsa-miR-181d-5p		RP11-244G12.1
hsa-miR-1	hsa-miR-125a-5p	hsa-miR-129-5p			hsa-miR-145-3p	hsa-miR-148b-5p		hsa-miR-185-3p	RP13-735L24.1
hsa-miR-1	hsa-miR-125a-5p		hsa-miR-1297				hsa-miR-181d-5p		LCMT1-AS1
hsa-miR-1	hsa-miR-125a-5p				hsa-miR-145-5p				RP11-367F23.2
hsa-miR-1	hsa-miR-125a-5p					hsa-miR-148b-3p		hsa-miR-185-3p	RP11-284F21.8
hsa-miR-1			hsa-miR-1297	hsa-miR-137	hsa-miR-145-5p		hsa-miR-181d-5p		RP5-965G21.3
hsa-miR-1		hsa-miR-129-5p					hsa-miR-181d-3p		RP11-161M6.3
hsa-miR-1			hsa-miR-1297	hsa-miR-137	hsa-miR-145-5p		hsa-miR-181d-5p		CTD-2199O4.3
hsa-miR-1		hsa-miR-129-5p				hsa-miR-148b-5p			RP11-1000B6.8
hsa-miR-1		hsa-miR-129-5p				hsa-miR-148b-5p			RP11-173P15.3
hsa-miR-1						hsa-miR-148b-3p			RP11-133L14.5
hsa-miR-1						hsa-miR-148b-5p			RP11-707O23.1
hsa-miR-1					hsa-miR-145-5p	hsa-miR-148b-3p			LL22NC03-N64E9.1
hsa-miR-1		hsa-miR-129-5p	hsa-miR-1297						CTD-2521M24.5
hsa-miR-1	hsa-miR-125a-5p	hsa-miR-129-5p	hsa-miR-1297		hsa-miR-145-5p	hsa-miR-148b-5p		hsa-miR-185-3p	DKFZp434J0226
hsa-miR-1		hsa-miR-129-5p					hsa-miR-181d-3p		RP11-536I6.2
hsa-miR-1			hsa-miR-1297		hsa-miR-145-5p	hsa-miR-148b-5p			DKFZP434I0714
hsa-miR-1		hsa-miR-129-5p			hsa-miR-145-3p	hsa-miR-148b-5p		hsa-miR-185-3p	RP11-327J17.7
hsa-miR-1					hsa-miR-145-5p				RP13-653N12.2
hsa-miR-1	hsa-miR-125a-5p	hsa-miR-129-5p			hsa-miR-145-5p	hsa-miR-148b-5p	hsa-miR-181d-5p	hsa-miR-185-3p	CTA-796E4.5
hsa-miR-1				hsa-miR-137		hsa-miR-148b-5p	hsa-miR-181d-5p		ZNF571-AS1
hsa-miR-1		hsa-miR-129-5p				hsa-miR-148b-3p		hsa-miR-185-3p	MRGPRF-AS1
hsa-miR-1		hsa-miR-129-5p	hsa-miR-1297			hsa-miR-148b-5p		hsa-miR-185-3p	NAV2-AS5
hsa-miR-1	hsa-miR-125a-5p	hsa-miR-129-5p			hsa-miR-145-5p				RP11-470E16.2
hsa-miR-1					hsa-miR-145-5p				CTD-2525P14.5
hsa-miR-1	hsa-miR-125a-5p				hsa-miR-145-5p			hsa-miR-185-3p	LINC01348
hsa-miR-1									RP11-484D2.2
hsa-miR-1		hsa-miR-129-5p							RP11-521B24.5
hsa-miR-1		hsa-miR-129-5p					hsa-miR-181d-5p	hsa-miR-185-3p	RP11-53B2.3
hsa-miR-1	hsa-miR-125a-5p	hsa-miR-129-5p				hsa-miR-148b-5p			RP13-444H2.1
hsa-miR-1	hsa-miR-125a-5p	hsa-miR-129-5p			hsa-miR-145-3p	hsa-miR-148a-3p	hsa-miR-181d-5p		CTA-544A11.1
hsa-miR-1					hsa-miR-145-5p	hsa-miR-148b-5p	hsa-miR-181d-5p		RP11-562L8.1
hsa-miR-1					hsa-miR-145-5p	hsa-miR-148b-5p	hsa-miR-181d-5p		RP11-739B23.1
hsa-miR-1				hsa-miR-137	hsa-miR-145-3p	hsa-miR-148b-5p		hsa-miR-185-3p	RP11-449J21.5
hsa-miR-1								hsa-miR-185-3p	RP1-122P22.4
hsa-miR-1	hsa-miR-125a-5p			hsa-miR-137			hsa-miR-181d-5p	hsa-miR-185-3p	AC084219.3
hsa-miR-1					hsa-miR-145-3p		hsa-miR-181d-5p	hsa-miR-185-3p	AC006262.5
hsa-miR-1	hsa-miR-125a-5p	hsa-miR-129-5p	hsa-miR-1297			hsa-miR-148b-5p	hsa-miR-181d-5p		RP3-405J10.3
hsa-miR-1		hsa-miR-129-5p	hsa-miR-1297			hsa-miR-148b-5p	hsa-miR-181d-5p		KCNIP4-IT1
hsa-miR-1									RP11-451N19.3
hsa-miR-1	hsa-miR-125a-5p	hsa-miR-129-5p				hsa-miR-148b-3p		hsa-miR-185-3p	RP13-870H17.3
hsa-miR-1		hsa-miR-129-5p	hsa-miR-1297	hsa-miR-137	hsa-miR-145-5p	hsa-miR-148b-5p	hsa-miR-181d-5p	hsa-miR-185-5p	RP11-631N16.2
hsa-miR-1					hsa-miR-145-3p				RP11-513O13.1
hsa-miR-1			hsa-miR-1297	hsa-miR-137		hsa-miR-148b-5p	hsa-miR-181d-5p		RP11-116D17.3
hsa-miR-1					hsa-miR-145-5p				RRM1-AS1
hsa-miR-1				hsa-miR-137		hsa-miR-148b-3p	hsa-miR-181d-5p	hsa-miR-185-3p	RP11-319G9.1
hsa-miR-1		hsa-miR-129-5p				hsa-miR-148b-3p			RP11-118F19.1
hsa-miR-1	hsa-miR-125a-5p					hsa-miR-148b-3p		hsa-miR-185-3p	CH507-42P11.6
hsa-miR-1	hsa-miR-125a-5p								LINC01224
hsa-miR-1	hsa-miR-125a-5p							hsa-miR-185-3p	RP5-906A24.1
hsa-miR-1									RP11-5L12.1
hsa-miR-1	hsa-miR-125a-5p					hsa-miR-148b-3p			RP11-750H9.5
hsa-miR-1					hsa-miR-145-3p				RP11-932O9.10
hsa-miR-1	hsa-miR-125a-5p	hsa-miR-129-5p		hsa-miR-137	hsa-miR-145-3p		hsa-miR-181d-5p	hsa-miR-185-3p	RP11-67L14.1
hsa-miR-1			hsa-miR-1297	hsa-miR-137	hsa-miR-145-3p	hsa-miR-148b-5p	hsa-miR-181d-5p		RP11-362K14.5
hsa-miR-1	hsa-miR-125a-5p								RP11-583F24.8
hsa-miR-1	hsa-miR-125a-5p							hsa-miR-185-3p	LLNLR-259H9.1
hsa-miR-1					hsa-miR-145-5p				RP11-1020A11.2
hsa-miR-1	hsa-miR-125a-5p	hsa-miR-129-5p		hsa-miR-137		hsa-miR-148b-3p			RP11-81A22.4
hsa-miR-1	hsa-miR-125a-5p	hsa-miR-129-5p				hsa-miR-148b-5p	hsa-miR-181d-5p	hsa-miR-185-3p	MKNK1-AS1
hsa-miR-1							hsa-miR-181d-3p		CTD-2410N18.3
hsa-miR-1	hsa-miR-125a-5p				hsa-miR-145-5p		hsa-miR-181d-3p		MIR100HG
hsa-miR-1	hsa-miR-125a-5p	hsa-miR-129-5p	hsa-miR-1297		hsa-miR-145-5p	hsa-miR-148b-3p	hsa-miR-181d-5p		RP11-373L24.1
hsa-miR-1			hsa-miR-1297					hsa-miR-185-3p	AP000462.1
hsa-miR-1									CAHM
hsa-miR-1						hsa-miR-148b-5p			CCND2-AS1
hsa-miR-1		hsa-miR-129-5p	hsa-miR-1297	hsa-miR-137	hsa-miR-145-5p	hsa-miR-148b-5p	hsa-miR-181d-5p	hsa-miR-185-3p	LINC00907
hsa-miR-1									RP11-196H14.4
hsa-miR-1	hsa-miR-125a-5p				hsa-miR-145-5p	hsa-miR-148b-5p		hsa-miR-185-3p	LINC01482
hsa-miR-1	hsa-miR-125a-5p	hsa-miR-129-5p				hsa-miR-148b-5p			CTA-941F9.10
hsa-miR-1					hsa-miR-145-3p				RP11-575F12.2
hsa-miR-1		hsa-miR-129-5p	hsa-miR-1297	hsa-miR-137			hsa-miR-181d-5p		HMGN3-AS1
hsa-miR-1	hsa-miR-125a-5p			hsa-miR-137					RP11-168K9.2
hsa-miR-1						hsa-miR-148b-3p		hsa-miR-185-3p	RP11-488C13.5
hsa-miR-1	hsa-miR-125a-5p	hsa-miR-129-5p			hsa-miR-145-5p				LINC01532
hsa-miR-1									RP11-79O8.1
hsa-miR-1	hsa-miR-125a-5p					hsa-miR-148b-3p	hsa-miR-181d-3p		CTD-3131K8.2
hsa-miR-1	hsa-miR-125a-5p	hsa-miR-129-5p	hsa-miR-1297		hsa-miR-145-3p	hsa-miR-148b-5p		hsa-miR-185-3p	CTA-280A3.2
hsa-miR-1					hsa-miR-145-5p				AC006126.3
hsa-miR-1		hsa-miR-129-5p	hsa-miR-1297		hsa-miR-145-5p				WAC-AS1
hsa-miR-1		hsa-miR-129-5p			hsa-miR-145-5p		hsa-miR-181d-5p		CTB-193M12.1
hsa-miR-1		hsa-miR-129-5p			hsa-miR-145-3p		hsa-miR-181d-3p	hsa-miR-185-3p	RP11-573G6.4
hsa-miR-1					hsa-miR-145-3p				RP11-486O13.2
hsa-miR-1			hsa-miR-1297	hsa-miR-137	hsa-miR-145-5p		hsa-miR-181d-5p		CTD-2199O4.7
hsa-miR-1		hsa-miR-129-5p	hsa-miR-1297		hsa-miR-145-3p	hsa-miR-148b-5p	hsa-miR-181d-5p		LINC00641
hsa-miR-1	hsa-miR-125a-5p						hsa-miR-181d-5p		CTD-3099C6.7
hsa-miR-1	hsa-miR-125a-5p	hsa-miR-129-5p		hsa-miR-137		hsa-miR-148b-5p	hsa-miR-181d-5p		AP000432.3
hsa-miR-1			hsa-miR-1297			hsa-miR-148b-5p	hsa-miR-181d-5p		SNHG4
hsa-miR-1									RP11-202H2.1
hsa-miR-1			hsa-miR-1297		hsa-miR-145-3p		hsa-miR-181d-3p		RP11-981P6.1
hsa-miR-1			hsa-miR-1297		hsa-miR-145-5p		hsa-miR-181d-5p	hsa-miR-185-3p	SLFNL1-AS1
hsa-miR-1			hsa-miR-1297		hsa-miR-145-3p				CTC-448F2.4
hsa-miR-1									RP11-325D15.2
hsa-miR-1						hsa-miR-148b-3p			RP11-274A11.5
hsa-miR-1				hsa-miR-137					RP11-755E23.2
hsa-miR-1					hsa-miR-145-3p	hsa-miR-148a-5p			RP1-28H20.3
hsa-miR-1		hsa-miR-129-5p							RP1-111B22.3
hsa-miR-1				hsa-miR-137		hsa-miR-148b-3p			LINC00824
hsa-miR-1			hsa-miR-1297		hsa-miR-145-5p	hsa-miR-148b-5p	hsa-miR-181d-5p		RP11-594N15.2
hsa-miR-1									RP11-293M10.2
hsa-miR-1				hsa-miR-137					RP11-654D12.3
hsa-miR-1				hsa-miR-137	hsa-miR-145-5p	hsa-miR-148b-5p	hsa-miR-181d-5p		RP5-1014D13.2
hsa-miR-1									RP1-81P11.1
hsa-miR-1	hsa-miR-125a-5p	hsa-miR-129-5p	hsa-miR-1297			hsa-miR-148b-5p	hsa-miR-181d-5p		CTB-186H2.3
hsa-miR-1			hsa-miR-1297			hsa-miR-148b-5p		hsa-miR-185-3p	LINC01163
hsa-miR-1	hsa-miR-125a-5p		hsa-miR-1297		hsa-miR-145-5p	hsa-miR-148b-5p	hsa-miR-181d-5p	hsa-miR-185-3p	RP4-734G22.3
hsa-miR-1									CTD-2140G10.2
hsa-miR-1						hsa-miR-148b-5p			RP11-474B16.1
hsa-miR-1					hsa-miR-145-5p	hsa-miR-148b-5p			LINC01490
hsa-miR-1									RP11-486O13.4
hsa-miR-1					hsa-miR-145-5p	hsa-miR-148b-5p	hsa-miR-181d-5p		RP11-403N16.4
hsa-miR-1	hsa-miR-125a-5p								RP11-54G14.1
hsa-miR-1		hsa-miR-129-5p			hsa-miR-145-5p			hsa-miR-185-3p	RP11-97N19.3
hsa-miR-1						hsa-miR-148b-3p			RP11-732M18.4
hsa-miR-1						hsa-miR-148b-3p			RP11-635O16.2
hsa-miR-1	hsa-miR-125a-5p	hsa-miR-129-5p				hsa-miR-148b-3p	hsa-miR-181d-5p		AC011718.2
hsa-miR-1		hsa-miR-129-5p	hsa-miR-1297			hsa-miR-148b-5p	hsa-miR-181d-3p		RP11-95D17.1
hsa-miR-1									RP1-66N13.4
hsa-miR-1	hsa-miR-125a-5p	hsa-miR-129-5p			hsa-miR-145-3p	hsa-miR-148b-5p	hsa-miR-181d-5p		SPACA6P-AS
hsa-miR-1		hsa-miR-129-5p							RP11-686G8.5
hsa-miR-1	hsa-miR-125a-5p		hsa-miR-1297		hsa-miR-145-5p	hsa-miR-148b-5p			RP11-65I12.1
hsa-miR-1	hsa-miR-125a-5p		hsa-miR-1297	hsa-miR-137		hsa-miR-148b-5p			RP11-236L14.2
hsa-miR-1			hsa-miR-1297		hsa-miR-145-5p				RP11-849F2.9
hsa-miR-1		hsa-miR-129-5p				hsa-miR-148a-5p			RP5-864K19.7
hsa-miR-1						hsa-miR-148b-5p			RP11-1136G4.2
hsa-miR-1	hsa-miR-125a-5p	hsa-miR-129-5p			hsa-miR-145-5p	hsa-miR-148b-5p		hsa-miR-185-3p	RP11-59C5.3
hsa-miR-1		hsa-miR-129-5p		hsa-miR-137	hsa-miR-145-5p				RP11-244H18.3
hsa-miR-1		hsa-miR-129-5p				hsa-miR-148b-5p	hsa-miR-181d-5p		RP11-384G23.1
hsa-miR-1		hsa-miR-129-5p			hsa-miR-145-5p	hsa-miR-148b-3p	hsa-miR-181d-5p	hsa-miR-185-3p	ZIM2-AS1
hsa-miR-1	hsa-miR-125a-5p	hsa-miR-129-5p	hsa-miR-1297	hsa-miR-137	hsa-miR-145-5p	hsa-miR-148b-5p	hsa-miR-181d-5p	hsa-miR-185-3p	FAM95B1
hsa-miR-1						hsa-miR-148b-3p			RP11-972P1.10
hsa-miR-1	hsa-miR-125a-5p							hsa-miR-185-3p	RP3-461P17.10
hsa-miR-1	hsa-miR-125a-5p		hsa-miR-1297		hsa-miR-145-5p	hsa-miR-148b-5p			RP5-965G21.4
hsa-miR-1									U62631.5
hsa-miR-1	hsa-miR-125a-5p	hsa-miR-129-5p	hsa-miR-1297	hsa-miR-137			hsa-miR-181d-5p		RPARP-AS1
hsa-miR-1									CTD-2036P10.6
hsa-miR-1			hsa-miR-1297			hsa-miR-148b-3p			RP11-457D13.4
hsa-miR-1									RP11-425M5.8
hsa-miR-1		hsa-miR-129-5p		hsa-miR-137	hsa-miR-145-5p				CTC-360G5.9
hsa-miR-1		hsa-miR-129-5p			hsa-miR-145-5p				CTD-2291D10.3
hsa-miR-1									CTD-3001H11.1
hsa-miR-1	hsa-miR-125a-5p	hsa-miR-129-5p	hsa-miR-1297				hsa-miR-181d-5p		CTD-2525I3.6
hsa-miR-1					hsa-miR-145-5p				AC003973.4
hsa-miR-1						hsa-miR-148a-5p			CTD-3128G10.6
hsa-miR-1	hsa-miR-125a-5p	hsa-miR-129-5p		hsa-miR-137	hsa-miR-145-5p	hsa-miR-148b-5p			CTD-2619J13.19
hsa-miR-1						hsa-miR-148b-3p	hsa-miR-181d-5p		RP11-403A3.1
hsa-miR-1									RMRP
hsa-miR-1		hsa-miR-129-5p	hsa-miR-1297			hsa-miR-148b-5p	hsa-miR-181d-5p	hsa-miR-185-3p	RP6-91H8.3
hsa-miR-1						hsa-miR-148b-5p			RP11-996F15.5
hsa-miR-1									RP11-770J1.7
hsa-miR-1		hsa-miR-129-5p		hsa-miR-137	hsa-miR-145-5p				RP11-687F6.5
hsa-miR-1		hsa-miR-129-5p			hsa-miR-145-5p		hsa-miR-181d-3p		RP11-347I19.7
hsa-miR-1		hsa-miR-129-5p						hsa-miR-185-3p	LA16c-358B7.4
hsa-miR-1					hsa-miR-145-5p				RP11-31H5.3
hsa-miR-1					hsa-miR-145-3p				RP5-1136G13.2
hsa-miR-1		hsa-miR-129-5p	hsa-miR-1297	hsa-miR-137	hsa-miR-145-5p	hsa-miR-148b-5p	hsa-miR-181d-5p	hsa-miR-185-3p	RP11-717F1.2
hsa-miR-1	hsa-miR-125a-5p			hsa-miR-137	hsa-miR-145-5p	hsa-miR-148b-3p		hsa-miR-185-3p	RP11-345P4.7
hsa-miR-1		hsa-miR-129-5p	hsa-miR-1297		hsa-miR-145-3p	hsa-miR-148b-5p			RP4-568C11.4
hsa-miR-1			hsa-miR-1297			hsa-miR-148a-5p	hsa-miR-181d-5p		RP11-1060G2.2
hsa-miR-1	hsa-miR-125a-5p						hsa-miR-181d-3p	hsa-miR-185-3p	CTD-2377O17.1
hsa-miR-1	hsa-miR-125a-5p					hsa-miR-148b-5p		hsa-miR-185-3p	RP11-359E3.4
hsa-miR-1									RP5-1182A14.5
hsa-miR-1									RP11-317L10.1
hsa-miR-1	hsa-miR-125a-5p		hsa-miR-1297		hsa-miR-145-5p	hsa-miR-148b-3p		hsa-miR-185-3p	RP11-351J23.2
hsa-miR-1				hsa-miR-137					XXbac-BPG252P9.9
hsa-miR-1			hsa-miR-1297						RP11-29P20.1
hsa-miR-1		hsa-miR-129-5p	hsa-miR-1297			hsa-miR-148b-3p	hsa-miR-181d-5p		RP11-96C23.14
hsa-miR-1				hsa-miR-137					RP11-474O21.5
hsa-miR-1	hsa-miR-125a-5p				hsa-miR-145-5p			hsa-miR-185-3p	RP1-191J18.66
hsa-miR-1	hsa-miR-125a-5p			hsa-miR-137	hsa-miR-145-5p		hsa-miR-181d-3p		U91328.19
hsa-miR-1						hsa-miR-148a-5p			RP11-38L15.8
hsa-miR-1		hsa-miR-129-5p							RP11-108M9.6
hsa-miR-1						hsa-miR-148b-5p	hsa-miR-181d-5p		RP11-504P24.8
hsa-miR-1					hsa-miR-145-5p			hsa-miR-185-3p	RP5-1159O4.1
hsa-miR-1	hsa-miR-125a-5p	hsa-miR-129-5p		hsa-miR-137	hsa-miR-145-5p	hsa-miR-148b-5p	hsa-miR-181d-5p	hsa-miR-185-3p	RP11-104H15.10
hsa-miR-1		hsa-miR-129-5p							RP11-484K9.4
hsa-miR-1	hsa-miR-125a-5p			hsa-miR-137		hsa-miR-148b-5p		hsa-miR-185-3p	CTA-384D8.36
hsa-miR-1				hsa-miR-137					KB-226F1.2
hsa-miR-1									RP11-367N14.3
hsa-miR-1				hsa-miR-137		hsa-miR-148b-3p			SNHG24
hsa-miR-1			hsa-miR-1297						RP11-342K6.2
hsa-miR-1		hsa-miR-129-5p		hsa-miR-137					RP3-368A4.6
hsa-miR-1					hsa-miR-145-5p				RP11-284F21.10
hsa-miR-1	hsa-miR-125a-5p						hsa-miR-181d-5p		RP3-329A5.8
hsa-miR-1	hsa-miR-125a-5p		hsa-miR-1297			hsa-miR-148b-3p			RP11-7F18.2
hsa-miR-1	hsa-miR-125a-5p						hsa-miR-181d-5p		CTD-2256P15.4
hsa-miR-1									RP11-340F16.1
hsa-miR-1		hsa-miR-129-5p		hsa-miR-137	hsa-miR-145-5p	hsa-miR-148b-5p	hsa-miR-181d-5p	hsa-miR-185-3p	CASC15
hsa-miR-1		hsa-miR-129-5p							AC005754.7
hsa-miR-1									RP11-428J1.5
hsa-miR-1									RP11-345P4.10
hsa-miR-1	hsa-miR-125a-5p	hsa-miR-129-5p	hsa-miR-1297			hsa-miR-148b-3p		hsa-miR-185-3p	RP11-393I2.4
hsa-miR-1							hsa-miR-181d-5p		CTD-2544H17.2
hsa-miR-1				hsa-miR-137			hsa-miR-181d-5p		RP11-44N12.5
hsa-miR-1					hsa-miR-145-5p	hsa-miR-148b-5p		hsa-miR-185-3p	RP11-441F2.5
hsa-miR-1						hsa-miR-148a-5p			CTD-2235C13.3
hsa-miR-1		hsa-miR-129-5p							CTD-2310F14.1
hsa-miR-1			hsa-miR-1297						RP4-605O3.4
hsa-miR-1			hsa-miR-1297		hsa-miR-145-5p	hsa-miR-148b-3p	hsa-miR-181d-5p	hsa-miR-185-3p	AGAP11
hsa-miR-1	hsa-miR-125a-5p					hsa-miR-148b-3p	hsa-miR-181d-3p		RP11-506K6.4
hsa-miR-1				hsa-miR-137					CTC-498M16.4
hsa-miR-1								hsa-miR-185-3p	RP11-791G15.2
hsa-miR-1	hsa-miR-125a-5p				hsa-miR-145-5p	hsa-miR-148b-5p		hsa-miR-185-3p	RP11-305P22.9
hsa-miR-1		hsa-miR-129-5p			hsa-miR-145-5p	hsa-miR-148b-5p	hsa-miR-181d-5p		RP11-22L13.1
hsa-miR-1									RP11-11N5.3
hsa-miR-1		hsa-miR-129-5p		hsa-miR-137		hsa-miR-148b-5p			RP11-532F6.5
hsa-miR-1									CTD-2532N20.1
hsa-miR-1	hsa-miR-125a-5p				hsa-miR-145-5p	hsa-miR-148b-3p			RP3-325F22.5
hsa-miR-1	hsa-miR-125a-5p	hsa-miR-129-5p	hsa-miR-1297		hsa-miR-145-3p	hsa-miR-148b-3p	hsa-miR-181d-5p		AC005618.6
hsa-miR-1			hsa-miR-1297	hsa-miR-137				hsa-miR-185-3p	RP11-102N12.3
hsa-miR-1			hsa-miR-1297			hsa-miR-148a-5p			RP5-1048B16.1
hsa-miR-1						hsa-miR-148b-3p			RP11-526I2.5
hsa-miR-1			hsa-miR-1297	hsa-miR-137		hsa-miR-148b-5p	hsa-miR-181d-5p		RP11-314B1.2
hsa-miR-1	hsa-miR-125a-5p		hsa-miR-1297			hsa-miR-148b-5p		hsa-miR-185-3p	AP000350.5
hsa-miR-1	hsa-miR-125a-5p		hsa-miR-1297	hsa-miR-137		hsa-miR-148b-5p		hsa-miR-185-3p	RP11-259K5.2
hsa-miR-1									RP11-701H24.8
hsa-miR-1							hsa-miR-181d-5p		RP4-806M20.5
hsa-miR-1	hsa-miR-125a-5p	hsa-miR-129-5p	hsa-miR-1297	hsa-miR-137	hsa-miR-145-5p	hsa-miR-148b-5p			SMC2-AS1
hsa-miR-1	hsa-miR-125a-5p	hsa-miR-129-5p	hsa-miR-1297	hsa-miR-137	hsa-miR-145-5p		hsa-miR-181d-5p	hsa-miR-185-3p	RP11-734K2.4
hsa-miR-1			hsa-miR-1297						RP11-531F16.4
hsa-miR-1					hsa-miR-145-5p				RP11-22N19.2
hsa-miR-1		hsa-miR-129-5p		hsa-miR-137		hsa-miR-148b-5p		hsa-miR-185-3p	RP11-742D12.2
hsa-miR-1									RP11-686O6.2
hsa-miR-1	hsa-miR-125a-5p				hsa-miR-145-5p	hsa-miR-148b-5p	hsa-miR-181d-5p		RP4-569M23.4
hsa-miR-1	hsa-miR-125a-5p	hsa-miR-129-5p			hsa-miR-145-5p	hsa-miR-148b-5p	hsa-miR-181d-5p	hsa-miR-185-3p	RP11-305L7.7
hsa-miR-1					hsa-miR-145-5p		hsa-miR-181d-5p		RP1-232P20.1
hsa-miR-1	hsa-miR-125a-5p					hsa-miR-148b-3p		hsa-miR-185-3p	LL0XNC01-7P3.1
hsa-miR-1				hsa-miR-137					CTA-989H11.1
hsa-miR-1							hsa-miR-181d-5p		RP11-685G9.4
hsa-miR-1		hsa-miR-129-5p							AP000473.8
hsa-miR-1					hsa-miR-145-3p				RP11-362K14.6
hsa-miR-1					hsa-miR-145-3p			hsa-miR-185-3p	PAXIP1-AS1
hsa-miR-1									RP5-1139B12.4
hsa-miR-1	hsa-miR-125a-5p		hsa-miR-1297	hsa-miR-137	hsa-miR-145-5p		hsa-miR-181d-5p	hsa-miR-185-3p	RP11-448A19.1
hsa-miR-1	hsa-miR-125a-5p		hsa-miR-1297		hsa-miR-145-5p	hsa-miR-148b-5p		hsa-miR-185-3p	AC015849.16
hsa-miR-1									RP11-346C20.3
hsa-miR-1	hsa-miR-125a-5p		hsa-miR-1297		hsa-miR-145-5p	hsa-miR-148b-5p	hsa-miR-181d-5p		RP11-379H18.1
hsa-miR-1		hsa-miR-129-5p		hsa-miR-137	hsa-miR-145-3p	hsa-miR-148b-5p	hsa-miR-181d-5p	hsa-miR-185-3p	RP11-67L2.2
hsa-miR-1		hsa-miR-129-5p			hsa-miR-145-5p	hsa-miR-148b-3p	hsa-miR-181d-3p		DGCR9
hsa-miR-1									CTC-336P14.1
hsa-miR-1						hsa-miR-148b-3p			RP11-230C9.4
hsa-miR-1	hsa-miR-125a-5p	hsa-miR-129-5p	hsa-miR-1297			hsa-miR-148b-5p			CTD-2303H24.2
hsa-miR-1		hsa-miR-129-5p				hsa-miR-148b-5p	hsa-miR-181d-5p		RP11-332H14.2
hsa-miR-1						hsa-miR-148b-3p	hsa-miR-181d-5p		RP11-330O11.3
hsa-miR-1		hsa-miR-129-5p		hsa-miR-137	hsa-miR-145-5p	hsa-miR-148b-5p	hsa-miR-181d-5p	hsa-miR-185-3p	TMCC1-AS1
hsa-miR-1			hsa-miR-1297		hsa-miR-145-3p			hsa-miR-185-3p	RP11-121A8.1
hsa-miR-1									RP11-399K21.13
hsa-miR-1	hsa-miR-125a-5p	hsa-miR-129-5p	hsa-miR-1297			hsa-miR-148b-5p	hsa-miR-181d-5p	hsa-miR-185-3p	RP11-83A24.2
hsa-miR-1		hsa-miR-129-5p	hsa-miR-1297				hsa-miR-181d-5p		RP11-348N5.7
hsa-miR-1	hsa-miR-125a-5p		hsa-miR-1297		hsa-miR-145-5p	hsa-miR-148b-5p		hsa-miR-185-3p	RP11-1246C19.1
hsa-miR-1						hsa-miR-148b-5p			RP11-373D23.2
hsa-miR-1								hsa-miR-185-3p	AP000692.10
hsa-miR-1		hsa-miR-129-5p							RP1-142L7.9
hsa-miR-1								hsa-miR-185-3p	RP11-9N20.3
hsa-miR-1						hsa-miR-148b-5p			RP11-103J8.1
hsa-miR-1				hsa-miR-137					RP11-1275H24.3
hsa-miR-1					hsa-miR-145-3p	hsa-miR-148b-5p			RP11-355B11.2
hsa-miR-1	hsa-miR-125a-5p		hsa-miR-1297	hsa-miR-137	hsa-miR-145-5p	hsa-miR-148a-5p		hsa-miR-185-3p	RP11-2E11.6
hsa-miR-1		hsa-miR-129-5p				hsa-miR-148b-3p			LPP-AS2
hsa-miR-1								hsa-miR-185-3p	AC002128.5
hsa-miR-1	hsa-miR-125a-5p	hsa-miR-129-5p		hsa-miR-137	hsa-miR-145-3p	hsa-miR-148b-5p	hsa-miR-181d-5p	hsa-miR-185-3p	UG0898H09
hsa-miR-1						hsa-miR-148b-5p		hsa-miR-185-3p	RP11-504G3.2
hsa-miR-1		hsa-miR-129-5p			hsa-miR-145-5p				RP1-228P16.9
hsa-miR-1	hsa-miR-125a-5p			hsa-miR-137	hsa-miR-145-5p	hsa-miR-148b-5p		hsa-miR-185-3p	RP11-113E21.2
hsa-miR-1						hsa-miR-148b-3p			AC006840.1
hsa-miR-1									KB-1183D5.18
hsa-miR-1	hsa-miR-125a-5p				hsa-miR-145-5p	hsa-miR-148b-5p	hsa-miR-181d-5p	hsa-miR-185-3p	RP1-153P14.7
hsa-miR-1			hsa-miR-1297		hsa-miR-145-5p	hsa-miR-148b-5p			CTD-3222D19.4
hsa-miR-1	hsa-miR-125a-5p					hsa-miR-148b-5p			RP11-63I8.1
hsa-miR-1									CTA-363E6.8
hsa-miR-1	hsa-miR-125a-5p								RP11-33H15.1
hsa-miR-1									CH507-210P18.5
hsa-miR-1		hsa-miR-129-5p			hsa-miR-145-3p		hsa-miR-181d-3p		CTD-2385L22.2
hsa-miR-1						hsa-miR-148b-5p			RP11-60A14.1
hsa-miR-1	hsa-miR-125a-5p					hsa-miR-148b-5p		hsa-miR-185-3p	RP11-75C10.6
hsa-miR-1		hsa-miR-129-5p				hsa-miR-148b-3p			RP3-495K2.4
hsa-miR-1		hsa-miR-129-5p							RP11-386I8.4
hsa-miR-1				hsa-miR-137	hsa-miR-145-5p		hsa-miR-181d-5p		RP11-45A17.3
hsa-miR-1	hsa-miR-125a-5p					hsa-miR-148b-5p	hsa-miR-181d-5p		RP11-135F9.3
hsa-miR-1			hsa-miR-1297	hsa-miR-137		hsa-miR-148b-5p			CTC-312O10.3
hsa-miR-1						hsa-miR-148a-5p			CTB-3M24.2
hsa-miR-1			hsa-miR-1297						AL022393.9
hsa-miR-1	hsa-miR-125a-5p	hsa-miR-129-5p	hsa-miR-1297	hsa-miR-137	hsa-miR-145-5p	hsa-miR-148b-5p		hsa-miR-185-3p	PLAC4
hsa-miR-1	hsa-miR-125a-5p	hsa-miR-129-5p			hsa-miR-145-3p	hsa-miR-148b-5p			RP11-87G24.2
hsa-miR-1			hsa-miR-1297						RP11-739P6.1
hsa-miR-1		hsa-miR-129-5p				hsa-miR-148b-5p	hsa-miR-181d-5p		RP1-47M23.3
hsa-miR-1					hsa-miR-145-5p	hsa-miR-148b-5p			CTC-260E6.4
hsa-miR-1		hsa-miR-129-5p	hsa-miR-1297	hsa-miR-137	hsa-miR-145-3p	hsa-miR-148b-5p	hsa-miR-181d-5p		RP11-361H10.5
hsa-miR-1					hsa-miR-145-5p			hsa-miR-185-3p	RP11-76C10.3
hsa-miR-1				hsa-miR-137				hsa-miR-185-3p	RP11-76C10.6
hsa-miR-1	hsa-miR-125a-5p								AC006129.3
hsa-miR-1	hsa-miR-125a-5p	hsa-miR-129-5p	hsa-miR-1297	hsa-miR-137			hsa-miR-181d-5p		CTA-992D9.8
hsa-miR-1						hsa-miR-148b-3p	hsa-miR-181d-5p		RP11-10J21.2
hsa-miR-1	hsa-miR-125a-5p			hsa-miR-137	hsa-miR-145-5p	hsa-miR-148b-5p		hsa-miR-185-3p	RP11-61K12.2
hsa-miR-1		hsa-miR-129-5p	hsa-miR-1297			hsa-miR-148b-5p	hsa-miR-181d-3p	hsa-miR-185-3p	AP000892.6
hsa-miR-1						hsa-miR-148b-3p	hsa-miR-181d-5p		AC004009.2
hsa-miR-1					hsa-miR-145-3p				CTC-251I16.1
hsa-miR-1	hsa-miR-125a-5p	hsa-miR-129-5p			hsa-miR-145-5p		hsa-miR-181d-5p		RP11-676B18.1
hsa-miR-1						hsa-miR-148b-5p			RP11-1148L6.8
hsa-miR-1	hsa-miR-125a-5p	hsa-miR-129-5p			hsa-miR-145-5p	hsa-miR-148b-3p		hsa-miR-185-3p	CTD-3222D19.8
hsa-miR-1									RP11-1147P1.1
hsa-miR-1	hsa-miR-125a-5p				hsa-miR-145-3p	hsa-miR-148b-3p		hsa-miR-185-3p	RP11-394B2.1
hsa-miR-1	hsa-miR-125a-5p	hsa-miR-129-5p	hsa-miR-1297						RP11-855A2.1
hsa-miR-1	hsa-miR-125a-5p	hsa-miR-129-5p					hsa-miR-181d-3p	hsa-miR-185-3p	RP11-521B24.4
hsa-miR-1			hsa-miR-1297			hsa-miR-148b-5p			RP11-135N5.3
hsa-miR-1		hsa-miR-129-5p			hsa-miR-145-5p	hsa-miR-148b-5p	hsa-miR-181d-5p		CTA-992D9.11
hsa-miR-1					hsa-miR-145-3p				AC005915.1
hsa-miR-1		hsa-miR-129-5p					hsa-miR-181d-5p	hsa-miR-185-3p	RP3-425C14.4
hsa-miR-1					hsa-miR-145-5p		hsa-miR-181d-5p		RP11-87H9.5
hsa-miR-1	hsa-miR-125a-5p	hsa-miR-129-5p	hsa-miR-1297		hsa-miR-145-5p	hsa-miR-148b-3p		hsa-miR-185-3p	RP11-517M22.1
hsa-miR-1	hsa-miR-125a-5p	hsa-miR-129-5p	hsa-miR-1297		hsa-miR-145-5p	hsa-miR-148b-5p	hsa-miR-181d-5p		KB-1125A3.12
hsa-miR-1		hsa-miR-129-5p							RP11-181K12.1
hsa-miR-1									RP11-454F8.4
hsa-miR-1					hsa-miR-145-5p	hsa-miR-148b-3p			RP11-950C14.10
hsa-miR-1					hsa-miR-145-5p				RP11-389G6.4
hsa-miR-1		hsa-miR-129-5p		hsa-miR-137	hsa-miR-145-5p			hsa-miR-185-3p	RP11-609N14.4
hsa-miR-1								hsa-miR-185-3p	RP11-43P5.3
hsa-miR-1			hsa-miR-1297						RP11-656D10.7
hsa-miR-1				hsa-miR-137		hsa-miR-148b-5p			RP11-454H19.2
hsa-miR-1	hsa-miR-125a-5p				hsa-miR-145-3p			hsa-miR-185-3p	RP11-71L14.3
hsa-miR-1	hsa-miR-125a-5p					hsa-miR-148b-5p			RP11-989F5.4
hsa-miR-1								hsa-miR-185-3p	RP11-96D1.8
hsa-miR-1	hsa-miR-125a-5p					hsa-miR-148b-3p		hsa-miR-185-3p	RP11-854K16.4
hsa-miR-1	hsa-miR-125a-5p		hsa-miR-1297		hsa-miR-145-5p		hsa-miR-181d-5p	hsa-miR-185-3p	RP11-502F1.1
hsa-miR-1					hsa-miR-145-5p	hsa-miR-148b-5p			RP11-182N22.9
hsa-miR-1		hsa-miR-129-5p	hsa-miR-1297	hsa-miR-137		hsa-miR-148b-5p	hsa-miR-181d-5p		RP11-467L19.14
hsa-miR-1			hsa-miR-1297						RP11-426J5.1
hsa-miR-1									RP11-143A12.1
hsa-miR-1	hsa-miR-125a-5p	hsa-miR-129-5p	hsa-miR-1297		hsa-miR-145-3p	hsa-miR-148b-3p		hsa-miR-185-3p	RP11-759A24.1
hsa-miR-1	hsa-miR-125a-5p					hsa-miR-148b-5p		hsa-miR-185-3p	RP1-102K2.9
hsa-miR-1						hsa-miR-148a-5p	hsa-miR-181d-5p		RP4-800O15.2
hsa-miR-1						hsa-miR-148b-5p	hsa-miR-181d-5p	hsa-miR-185-3p	RP11-983G14.1
hsa-miR-1								hsa-miR-185-3p	AC133644.2
hsa-miR-1	hsa-miR-125a-5p		hsa-miR-1297	hsa-miR-137		hsa-miR-148b-5p			RP11-11H9.2
hsa-miR-1	hsa-miR-125a-5p				hsa-miR-145-3p	hsa-miR-148b-5p	hsa-miR-181d-5p	hsa-miR-185-3p	EIF1B-AS1
hsa-miR-1									LINC00850
hsa-miR-1		hsa-miR-129-5p	hsa-miR-1297		hsa-miR-145-5p	hsa-miR-148a-5p	hsa-miR-181d-5p		LINC00294
hsa-miR-1						hsa-miR-148b-3p			RP11-640L9.2
hsa-miR-1	hsa-miR-125a-5p			hsa-miR-137	hsa-miR-145-3p	hsa-miR-148b-3p		hsa-miR-185-3p	RP11-96C21.2
hsa-miR-1	hsa-miR-125a-5p	hsa-miR-129-5p			hsa-miR-145-3p	hsa-miR-148b-5p		hsa-miR-185-3p	PCBP3-OT1
hsa-miR-1	hsa-miR-125a-5p				hsa-miR-145-5p	hsa-miR-148b-3p	hsa-miR-181d-3p	hsa-miR-185-3p	AC007326.10
hsa-miR-1	hsa-miR-125a-5p					hsa-miR-148b-5p	hsa-miR-181d-5p	hsa-miR-185-3p	CITF22-92A6.2
hsa-miR-1	hsa-miR-125a-5p		hsa-miR-1297					hsa-miR-185-3p	RP11-446E24.3
hsa-miR-1				hsa-miR-137	hsa-miR-145-3p	hsa-miR-148a-5p	hsa-miR-181d-5p		RP11-837J7.3
hsa-miR-1						hsa-miR-148b-3p			RP11-349F21.4
hsa-miR-1									RP11-216B9.8
hsa-miR-1							hsa-miR-181d-5p		RP11-411G9.2
hsa-miR-1	hsa-miR-125a-5p	hsa-miR-129-5p	hsa-miR-1297				hsa-miR-181d-5p	hsa-miR-185-3p	TRG-AS1
hsa-miR-1		hsa-miR-129-5p				hsa-miR-148b-5p		hsa-miR-185-3p	LINC00282
hsa-miR-1		hsa-miR-129-5p	hsa-miR-1297	hsa-miR-137	hsa-miR-145-3p	hsa-miR-148b-5p	hsa-miR-181d-3p		EBLN3
hsa-miR-1						hsa-miR-148b-5p		hsa-miR-185-3p	LINC00538
hsa-miR-1									RBM5-AS1
hsa-miR-1	hsa-miR-125a-5p	hsa-miR-129-5p				hsa-miR-148b-5p	hsa-miR-181d-5p		ERC2-IT1
hsa-miR-1	hsa-miR-125a-5p				hsa-miR-145-5p		hsa-miR-181d-5p		RP11-384K6.8
hsa-miR-1	hsa-miR-125a-5p				hsa-miR-145-3p	hsa-miR-148b-5p		hsa-miR-185-3p	CTA-299D3.8
hsa-miR-1				hsa-miR-137		hsa-miR-148b-3p	hsa-miR-181d-3p		LINC01230
hsa-miR-1						hsa-miR-148b-3p			PTENP1-AS
hsa-miR-1					hsa-miR-145-3p	hsa-miR-148b-5p	hsa-miR-181d-3p	hsa-miR-185-3p	RP11-333B11.1
hsa-miR-1	hsa-miR-125a-5p		hsa-miR-1297				hsa-miR-181d-5p	hsa-miR-185-3p	LINC01127
hsa-miR-1					hsa-miR-145-3p	hsa-miR-148b-5p			RP11-285E18.2
hsa-miR-1	hsa-miR-125a-5p			hsa-miR-137	hsa-miR-145-5p	hsa-miR-148b-5p	hsa-miR-181d-5p	hsa-miR-185-3p	LINC00934
hsa-miR-1		hsa-miR-129-5p			hsa-miR-145-3p	hsa-miR-148b-3p			LINC00102
hsa-miR-1						hsa-miR-148b-3p			LINC01101
hsa-miR-1	hsa-miR-125a-5p	hsa-miR-129-5p	hsa-miR-1297	hsa-miR-137	hsa-miR-145-5p	hsa-miR-148b-5p	hsa-miR-181d-5p	hsa-miR-185-3p	CH507-154B10.1
hsa-miR-1	hsa-miR-125a-5p			hsa-miR-137	hsa-miR-145-5p	hsa-miR-148b-5p	hsa-miR-181d-5p		RP11-244B22.10
hsa-miR-1	hsa-miR-125a-5p	hsa-miR-129-5p				hsa-miR-148b-3p	hsa-miR-181d-5p		CTC-351M12.1
hsa-miR-1									RP11-423H2.4
hsa-miR-1				hsa-miR-137		hsa-miR-148a-5p			RP3-333H23.9
hsa-miR-1	hsa-miR-125a-5p	hsa-miR-129-5p	hsa-miR-1297	hsa-miR-137	hsa-miR-145-3p	hsa-miR-148b-5p	hsa-miR-181d-5p		RP11-752L20.3
hsa-miR-1			hsa-miR-1297	hsa-miR-137	hsa-miR-145-3p	hsa-miR-148b-3p		hsa-miR-185-3p	RP11-174G17.3
hsa-miR-1					hsa-miR-145-5p				RP11-447D11.3
hsa-miR-1				hsa-miR-137		hsa-miR-148b-5p			RP11-151A6.6
hsa-miR-1	hsa-miR-125a-5p				hsa-miR-145-5p		hsa-miR-181d-3p	hsa-miR-185-3p	RP3-341O5.3
hsa-miR-1	hsa-miR-125a-5p	hsa-miR-129-5p	hsa-miR-1297	hsa-miR-137	hsa-miR-145-5p	hsa-miR-148b-3p	hsa-miR-181d-5p		RP1-101G11.3
hsa-miR-1								hsa-miR-185-3p	RP11-9H20.2
hsa-miR-1	hsa-miR-125a-5p		hsa-miR-1297	hsa-miR-137		hsa-miR-148b-5p	hsa-miR-181d-5p		RP11-121L10.2
hsa-miR-1	hsa-miR-125a-5p					hsa-miR-148b-5p	hsa-miR-181d-5p		RP11-326K13.3
hsa-miR-1		hsa-miR-129-5p	hsa-miR-1297		hsa-miR-145-5p	hsa-miR-148b-5p	hsa-miR-181d-5p		AP000648.5
hsa-miR-1	hsa-miR-125a-5p	hsa-miR-129-5p		hsa-miR-137	hsa-miR-145-5p	hsa-miR-148b-5p		hsa-miR-185-3p	RP11-46E17.8
hsa-miR-1		hsa-miR-129-5p	hsa-miR-1297		hsa-miR-145-5p	hsa-miR-148b-3p	hsa-miR-181d-5p	hsa-miR-185-3p	RP11-42F12.1
hsa-miR-1	hsa-miR-125a-5p	hsa-miR-129-5p		hsa-miR-137		hsa-miR-148b-5p		hsa-miR-185-3p	RP11-80P20.3
hsa-miR-1		hsa-miR-129-5p	hsa-miR-1297				hsa-miR-181d-5p	hsa-miR-185-3p	CTC-453G23.7
hsa-miR-1			hsa-miR-1297	hsa-miR-137	hsa-miR-145-3p	hsa-miR-148b-5p		hsa-miR-185-3p	RP11-630A13.4
hsa-miR-1	hsa-miR-125a-5p			hsa-miR-137	hsa-miR-145-3p		hsa-miR-181d-5p	hsa-miR-185-3p	RP11-177H2.1
hsa-miR-1	hsa-miR-125a-5p					hsa-miR-148b-3p	hsa-miR-181d-5p	hsa-miR-185-3p	ERICD
hsa-miR-1									RP11-665E10.4
hsa-miR-1			hsa-miR-1297						RP11-642A1.1
hsa-miR-1									LA16c-313F4.1
hsa-miR-1		hsa-miR-129-5p							CH17-140K24.3
hsa-miR-1					hsa-miR-145-5p	hsa-miR-148b-5p			RP11-20I23.10
hsa-miR-1	hsa-miR-125a-5p								BX255923.3
hsa-miR-1							hsa-miR-181d-5p	hsa-miR-185-3p	CH507-254M2.1
hsa-miR-1	hsa-miR-125a-5p	hsa-miR-129-5p				hsa-miR-148b-3p			RP11-88E10.4
hsa-miR-1					hsa-miR-145-5p				CTD-2024F21.1
hsa-miR-1					hsa-miR-145-5p	hsa-miR-148b-3p	hsa-miR-181d-3p		CTB-58E17.5
hsa-miR-1	hsa-miR-125a-5p								RP11-500G10.5
hsa-miR-1	hsa-miR-125a-5p	hsa-miR-129-5p	hsa-miR-1297	hsa-miR-137	hsa-miR-145-5p	hsa-miR-148b-3p	hsa-miR-181d-5p	hsa-miR-185-3p	RP4-794I6.4
hsa-miR-1		hsa-miR-129-5p		hsa-miR-137					RP3-453C12.15
hsa-miR-1					hsa-miR-145-5p	hsa-miR-148b-3p		hsa-miR-185-3p	RP13-895J2.6
hsa-miR-1		hsa-miR-129-5p			hsa-miR-145-3p		hsa-miR-181d-5p		RP11-115D19.2
hsa-miR-1			hsa-miR-1297			hsa-miR-148b-5p			CTA-276F8.1
hsa-miR-1									RP11-128N14.4
hsa-miR-1									CTD-2515H24.2
hsa-miR-1					hsa-miR-145-5p				WI2-8325B5.1
hsa-miR-1		hsa-miR-129-5p				hsa-miR-148b-5p	hsa-miR-181d-5p		RP11-10E18.7
hsa-miR-1						hsa-miR-148b-3p		hsa-miR-185-3p	RP11-101E5.6
hsa-miR-1									RP11-114F3.4
hsa-miR-1		hsa-miR-129-5p	hsa-miR-1297	hsa-miR-137	hsa-miR-145-5p	hsa-miR-148b-5p	hsa-miR-181d-5p	hsa-miR-185-3p	CH507-338C24.1
hsa-miR-1									RP11-379H8.1
hsa-miR-1	hsa-miR-125a-5p								RP4-585I14.3
hsa-miR-1				hsa-miR-137				hsa-miR-185-3p	RP11-152F13.8
hsa-miR-1		hsa-miR-129-5p		hsa-miR-137	hsa-miR-145-5p	hsa-miR-148a-5p	hsa-miR-181d-5p		RP1-20N2.8
hsa-miR-1			hsa-miR-1297			hsa-miR-148b-3p		hsa-miR-185-3p	RP4-668E10.4
hsa-miR-1									RP11-33N14.3
hsa-miR-1		hsa-miR-129-5p			hsa-miR-145-5p				RP11-282A11.4
hsa-miR-1	hsa-miR-125a-5p					hsa-miR-148b-3p	hsa-miR-181d-5p		RP11-538C21.2
hsa-miR-1				hsa-miR-137		hsa-miR-148b-3p			PGM5P3-AS1
hsa-miR-1		hsa-miR-129-5p					hsa-miR-181d-5p		RP11-74J13.9
hsa-miR-1				hsa-miR-137					RP11-365P13.5
hsa-miR-1				hsa-miR-137	hsa-miR-145-5p		hsa-miR-181d-3p		PGM5P2
hsa-miR-1	hsa-miR-125a-5p	hsa-miR-129-5p	hsa-miR-1297		hsa-miR-145-3p		hsa-miR-181d-5p	hsa-miR-185-3p	RP11-714M23.2
hsa-miR-1									RP11-756G20.1
hsa-miR-1	hsa-miR-125a-5p					hsa-miR-148b-5p		hsa-miR-185-3p	RP11-455F5.6
hsa-miR-1						hsa-miR-148a-5p		hsa-miR-185-3p	RP11-615I2.6
hsa-miR-1									RP11-131L12.4
hsa-miR-1	hsa-miR-125a-5p				hsa-miR-145-3p	hsa-miR-148b-5p	hsa-miR-181d-3p	hsa-miR-185-3p	RP5-908M14.10
hsa-miR-1									RP11-240G22.4
hsa-miR-1									RP11-334C17.6
hsa-miR-1		hsa-miR-129-5p	hsa-miR-1297			hsa-miR-148b-3p	hsa-miR-181d-5p	hsa-miR-185-3p	RP11-474P2.6
hsa-miR-1							hsa-miR-181d-5p		RP11-370I10.10
hsa-miR-1									CTB-1144G6.6
hsa-miR-1		hsa-miR-129-5p		hsa-miR-137		hsa-miR-148b-3p		hsa-miR-185-3p	RP1-101D8.1
hsa-miR-1		hsa-miR-129-5p				hsa-miR-148b-5p		hsa-miR-185-3p	RP11-324D17.3
hsa-miR-1		hsa-miR-129-5p	hsa-miR-1297		hsa-miR-145-3p		hsa-miR-181d-5p	hsa-miR-185-3p	RP11-427J23.1
hsa-miR-1			hsa-miR-1297						RP11-135F9.4
hsa-miR-1								hsa-miR-185-3p	CH507-24F1.2
hsa-miR-1		hsa-miR-129-5p					hsa-miR-181d-5p	hsa-miR-185-3p	CH507-254M2.2
hsa-miR-1									AC124789.1
hsa-miR-1					hsa-miR-145-5p	hsa-miR-148b-5p	hsa-miR-181d-5p	hsa-miR-185-3p	RP11-182J1.3
hsa-miR-1									RP11-93B14.10
hsa-miR-1						hsa-miR-148b-3p		hsa-miR-185-3p	RP11-395E19.2
hsa-miR-1	hsa-miR-125a-5p	hsa-miR-129-5p						hsa-miR-185-3p	RP5-1125A11.7
hsa-miR-1						hsa-miR-148b-3p		hsa-miR-185-3p	RP11-144A16.6
hsa-miR-1						hsa-miR-148b-3p			RP5-967N21.11
hsa-miR-1						hsa-miR-148b-5p			RP11-96O20.5
hsa-miR-1		hsa-miR-129-5p				hsa-miR-148b-5p		hsa-miR-185-3p	CTB-75G16.3
hsa-miR-1		hsa-miR-129-5p	hsa-miR-1297	hsa-miR-137	hsa-miR-145-5p		hsa-miR-181d-5p		RP11-457M11.7
hsa-miR-1				hsa-miR-137					RP11-180M15.6
hsa-miR-1						hsa-miR-148b-5p	hsa-miR-181d-3p	hsa-miR-185-3p	RP11-1072A3.3
hsa-miR-1	hsa-miR-125a-5p	hsa-miR-129-5p		hsa-miR-137	hsa-miR-145-3p	hsa-miR-148b-5p	hsa-miR-181d-5p		RP11-159D12.8
hsa-miR-1		hsa-miR-129-5p	hsa-miR-1297						RP13-16H11.8
hsa-miR-1		hsa-miR-129-5p	hsa-miR-1297	hsa-miR-137	hsa-miR-145-5p				RP11-543H23.1
hsa-miR-1	hsa-miR-125a-5p							hsa-miR-185-3p	CTD-2194D22.5
hsa-miR-1									CMB9-22P13.2
hsa-miR-1	hsa-miR-125a-5p	hsa-miR-129-5p	hsa-miR-1297		hsa-miR-145-3p	hsa-miR-148b-5p	hsa-miR-181d-5p	hsa-miR-185-3p	RP11-491F9.3
hsa-miR-1	hsa-miR-125a-5p			hsa-miR-137				hsa-miR-185-3p	RP4-614O4.13
hsa-miR-1		hsa-miR-129-5p	hsa-miR-1297		hsa-miR-145-5p	hsa-miR-148b-5p	hsa-miR-181d-5p		RP11-803D5.1
hsa-miR-1			hsa-miR-1297	hsa-miR-137	hsa-miR-145-3p	hsa-miR-148b-5p			RP11-861E23.2
hsa-miR-1	hsa-miR-125a-5p	hsa-miR-129-5p			hsa-miR-145-5p	hsa-miR-148a-5p			RP11-342K2.1
hsa-miR-1							hsa-miR-181d-5p		RP11-261P13.5
hsa-miR-1	hsa-miR-125a-5p	hsa-miR-129-5p	hsa-miR-1297	hsa-miR-137			hsa-miR-181d-3p	hsa-miR-185-3p	RP11-205K6.3
hsa-miR-1	hsa-miR-125a-5p					hsa-miR-148b-5p	hsa-miR-181d-5p		RP11-374F3.5
hsa-miR-1						hsa-miR-148b-5p	hsa-miR-181d-3p	hsa-miR-185-3p	RP11-1099M24.9
hsa-miR-1	hsa-miR-125a-5p				hsa-miR-145-5p	hsa-miR-148b-3p	hsa-miR-181d-5p	hsa-miR-185-3p	RP11-131M11.3
hsa-miR-1				hsa-miR-137	hsa-miR-145-5p	hsa-miR-148b-3p		hsa-miR-185-3p	RP11-536C12.1
hsa-miR-1	hsa-miR-125a-5p			hsa-miR-137		hsa-miR-148a-5p	hsa-miR-181d-5p		RP11-5P15.1
hsa-miR-1					hsa-miR-145-5p	hsa-miR-148b-3p		hsa-miR-185-3p	CTC-525D6.3
hsa-miR-1			hsa-miR-1297		hsa-miR-145-5p	hsa-miR-148b-3p			RP11-95G6.1
hsa-miR-1									RP11-196B3.4
hsa-miR-1	hsa-miR-125a-5p								RP11-369J21.12
hsa-miR-1						hsa-miR-148a-5p			CTD-2353F22.2
hsa-miR-1		hsa-miR-129-5p	hsa-miR-1297			hsa-miR-148b-5p	hsa-miR-181d-3p		RP11-327E2.5
hsa-miR-1		hsa-miR-129-5p			hsa-miR-145-3p				AC007191.4
hsa-miR-1		hsa-miR-129-5p	hsa-miR-1297		hsa-miR-145-5p	hsa-miR-148b-3p	hsa-miR-181d-5p		RP11-36D19.9
hsa-miR-1		hsa-miR-129-5p		hsa-miR-137	hsa-miR-145-5p	hsa-miR-148b-5p	hsa-miR-181d-5p		RP11-371I20.2
hsa-miR-1	hsa-miR-125a-5p	hsa-miR-129-5p			hsa-miR-145-5p			hsa-miR-185-3p	RP11-248B24.1
hsa-miR-1									RP11-736E3.3
hsa-miR-1						hsa-miR-148b-3p			RP11-170K4.2
hsa-miR-1						hsa-miR-148b-3p		hsa-miR-185-3p	AC093230.2
hsa-miR-1	hsa-miR-125a-5p	hsa-miR-129-5p		hsa-miR-137			hsa-miR-181d-5p		RP11-595O22.1
hsa-miR-1				hsa-miR-137		hsa-miR-148b-3p	hsa-miR-181d-5p		RP11-4B16.4
hsa-miR-1	hsa-miR-125a-5p				hsa-miR-145-5p	hsa-miR-148b-5p	hsa-miR-181d-5p	hsa-miR-185-3p	CH507-145C22.1
hsa-miR-1	hsa-miR-125a-5p	hsa-miR-129-5p				hsa-miR-148b-5p		hsa-miR-185-3p	RP11-401P9.7
hsa-miR-1						hsa-miR-148b-5p	hsa-miR-181d-5p		RP11-481F24.3
hsa-miR-1					hsa-miR-145-5p		hsa-miR-181d-3p	hsa-miR-185-3p	CTD-2006M22.2
hsa-miR-1									RP5-1077H22.1
hsa-miR-1	hsa-miR-125a-5p	hsa-miR-129-5p				hsa-miR-148b-3p	hsa-miR-181d-5p	hsa-miR-185-3p	AC000403.4
hsa-miR-1			hsa-miR-1297					hsa-miR-185-3p	RP11-147L13.11
hsa-miR-1						hsa-miR-148b-5p			RP11-327I22.5
hsa-miR-1		hsa-miR-129-5p		hsa-miR-137		hsa-miR-148b-5p	hsa-miR-181d-5p	hsa-miR-185-3p	RP11-571O6.2
hsa-miR-1									CTD-2154B17.2
hsa-miR-1	hsa-miR-125a-5p					hsa-miR-148b-3p		hsa-miR-185-3p	RP11-173D3.4
hsa-miR-1		hsa-miR-129-5p	hsa-miR-1297		hsa-miR-145-5p	hsa-miR-148b-3p	hsa-miR-181d-5p		RP11-139H14.5
hsa-miR-1		hsa-miR-129-5p			hsa-miR-145-3p				RP11-480D4.7
hsa-miR-1				hsa-miR-137	hsa-miR-145-5p	hsa-miR-148b-5p		hsa-miR-185-3p	SND1-IT1
hsa-miR-1	hsa-miR-125a-5p					hsa-miR-148a-5p		hsa-miR-185-3p	RP11-574K11.24
hsa-miR-1	hsa-miR-125a-5p		hsa-miR-1297			hsa-miR-148b-5p		hsa-miR-185-3p	RP11-481C4.2
hsa-miR-1		hsa-miR-129-5p	hsa-miR-1297		hsa-miR-145-3p	hsa-miR-148b-5p	hsa-miR-181d-5p	hsa-miR-185-3p	RP11-461F11.2
hsa-miR-1		hsa-miR-129-5p			hsa-miR-145-5p	hsa-miR-148b-5p	hsa-miR-181d-5p	hsa-miR-185-3p	RP11-1H8.5
hsa-miR-1				hsa-miR-137	hsa-miR-145-5p				AC092066.1
hsa-miR-1					hsa-miR-145-5p	hsa-miR-148b-5p			CTD-3126B10.5
hsa-miR-1	hsa-miR-125a-5p					hsa-miR-148b-3p		hsa-miR-185-3p	RP11-67H24.3
hsa-miR-1	hsa-miR-125a-5p	hsa-miR-129-5p	hsa-miR-1297						RP11-455I9.1
hsa-miR-1									CTA-407F11.9
hsa-miR-1					hsa-miR-145-5p		hsa-miR-181d-5p		CTD-3022L24.1
hsa-miR-1	hsa-miR-125a-5p	hsa-miR-129-5p			hsa-miR-145-5p			hsa-miR-185-3p	RP11-407G23.2
hsa-miR-1									RP11-250B2.4
hsa-miR-1	hsa-miR-125a-5p			hsa-miR-137	hsa-miR-145-5p			hsa-miR-185-3p	RP3-414A15.12
hsa-miR-1	hsa-miR-125a-5p			hsa-miR-137				hsa-miR-185-3p	RP11-805F19.3
hsa-miR-1									RP11-547D23.1
hsa-miR-1	hsa-miR-125a-5p								RP11-982M15.5
hsa-miR-1		hsa-miR-129-5p					hsa-miR-181d-5p		RP11-561B11.3
hsa-miR-1		hsa-miR-129-5p		hsa-miR-137	hsa-miR-145-5p	hsa-miR-148b-3p	hsa-miR-181d-3p		LINC01146
hsa-miR-1		hsa-miR-129-5p			hsa-miR-145-3p	hsa-miR-148b-5p		hsa-miR-185-3p	RP11-164C12.2
hsa-miR-1		hsa-miR-129-5p				hsa-miR-148b-5p		hsa-miR-185-3p	RP11-407N17.5
hsa-miR-1	hsa-miR-125a-5p				hsa-miR-145-3p			hsa-miR-185-3p	AE000662.92
hsa-miR-1									RP11-463J10.3
hsa-miR-1									RP11-167B3.1
hsa-miR-1						hsa-miR-148b-5p			RP11-214N1.1
hsa-miR-1		hsa-miR-129-5p			hsa-miR-145-3p				RP11-259K15.2
hsa-miR-1						hsa-miR-148b-3p	hsa-miR-181d-5p		RP11-356K23.1
hsa-miR-1	hsa-miR-125a-5p	hsa-miR-129-5p	hsa-miR-1297		hsa-miR-145-5p	hsa-miR-148b-5p	hsa-miR-181d-5p	hsa-miR-185-3p	LINC01579
hsa-miR-1		hsa-miR-129-5p	hsa-miR-1297		hsa-miR-145-5p		hsa-miR-181d-5p		LINC01568
hsa-miR-1									RP11-507K2.3
hsa-miR-1			hsa-miR-1297		hsa-miR-145-3p				RP11-624J12.1
hsa-miR-1	hsa-miR-125a-5p	hsa-miR-129-5p	hsa-miR-1297	hsa-miR-137	hsa-miR-145-3p	hsa-miR-148a-5p			RP11-17A4.2
hsa-miR-1	hsa-miR-125a-5p	hsa-miR-129-5p							RP11-789A21.1
hsa-miR-1	hsa-miR-125a-5p							hsa-miR-185-3p	RP11-488C13.6
hsa-miR-1	hsa-miR-125a-5p		hsa-miR-1297					hsa-miR-185-3p	RP11-133K1.6
hsa-miR-1				hsa-miR-137					RP11-182J1.12
hsa-miR-1		hsa-miR-129-5p		hsa-miR-137					RP11-643M14.1
hsa-miR-1	hsa-miR-125a-5p			hsa-miR-137		hsa-miR-148b-5p		hsa-miR-185-3p	RP11-60L3.1
hsa-miR-1									RP11-19J5.2
hsa-miR-1			hsa-miR-1297		hsa-miR-145-5p		hsa-miR-181d-5p		RP11-323I15.5
hsa-miR-1							hsa-miR-181d-5p		RP11-519G16.5
hsa-miR-1									RP11-420M1.2
hsa-miR-1						hsa-miR-148b-5p	hsa-miR-181d-5p	hsa-miR-185-3p	RP11-69H14.6
hsa-miR-1	hsa-miR-125a-5p		hsa-miR-1297	hsa-miR-137	hsa-miR-145-5p	hsa-miR-148b-5p	hsa-miR-181d-5p	hsa-miR-185-3p	LINC00517
hsa-miR-1			hsa-miR-1297	hsa-miR-137	hsa-miR-145-3p	hsa-miR-148b-3p	hsa-miR-181d-5p		ADAM20P1
hsa-miR-1							hsa-miR-181d-5p		RP11-798K3.2
hsa-miR-1	hsa-miR-125a-5p			hsa-miR-137	hsa-miR-145-5p	hsa-miR-148b-5p		hsa-miR-185-3p	RP11-218E20.3
hsa-miR-1		hsa-miR-129-5p		hsa-miR-137				hsa-miR-185-3p	RP11-887P2.5
hsa-miR-1	hsa-miR-125a-5p				hsa-miR-145-3p	hsa-miR-148b-5p	hsa-miR-181d-3p		RP11-164J13.1
hsa-miR-1				hsa-miR-137				hsa-miR-185-3p	RP11-187E13.1
hsa-miR-1	hsa-miR-125a-5p				hsa-miR-145-5p		hsa-miR-181d-3p	hsa-miR-185-3p	DIO3OS
hsa-miR-1									RP11-649E7.7
hsa-miR-1									RP11-690J15.1
hsa-miR-1								hsa-miR-185-3p	RP11-603J24.5
hsa-miR-1						hsa-miR-148b-3p			RP1-267L14.3
hsa-miR-1								hsa-miR-185-3p	RP11-907D1.2
hsa-miR-1					hsa-miR-145-3p				MEG8
hsa-miR-1								hsa-miR-185-3p	RP11-1029J19.5
hsa-miR-1							hsa-miR-181d-5p		RP11-783L4.1
hsa-miR-1						hsa-miR-148b-5p		hsa-miR-185-3p	RP11-219E7.2
hsa-miR-1	hsa-miR-125a-5p					hsa-miR-148b-3p	hsa-miR-181d-5p		ARHGAP5-AS1
hsa-miR-1									RP11-104E19.1
hsa-miR-1			hsa-miR-1297			hsa-miR-148b-5p	hsa-miR-181d-5p	hsa-miR-185-3p	RP11-964E11.2
hsa-miR-1					hsa-miR-145-3p			hsa-miR-185-3p	LINC00638
hsa-miR-1									SRP54-AS1
hsa-miR-1	hsa-miR-125a-5p		hsa-miR-1297	hsa-miR-137		hsa-miR-148b-5p			LINC01193
hsa-miR-1	hsa-miR-125a-5p				hsa-miR-145-5p			hsa-miR-185-3p	RP4-773N10.4
hsa-miR-1		hsa-miR-129-5p	hsa-miR-1297			hsa-miR-148b-3p			FAM181A-AS1
hsa-miR-1	hsa-miR-125a-5p					hsa-miR-148b-3p			RP11-638I2.6
hsa-miR-1									RP11-203M5.7
hsa-miR-1	hsa-miR-125a-5p	hsa-miR-129-5p	hsa-miR-1297	hsa-miR-137	hsa-miR-145-5p				RP11-280K24.4
hsa-miR-1		hsa-miR-129-5p				hsa-miR-148b-5p			FRMD6-AS2
hsa-miR-1		hsa-miR-129-5p			hsa-miR-145-5p	hsa-miR-148b-5p			LINC00645
hsa-miR-1					hsa-miR-145-5p	hsa-miR-148b-5p			AC009120.6
hsa-miR-1	hsa-miR-125a-5p		hsa-miR-1297			hsa-miR-148a-5p	hsa-miR-181d-5p		CTA-331P3.1
hsa-miR-1					hsa-miR-145-3p	hsa-miR-148b-5p			RP3-333B15.4
hsa-miR-1						hsa-miR-148b-3p			RP11-680F20.10
hsa-miR-1			hsa-miR-1297	hsa-miR-137		hsa-miR-148b-5p	hsa-miR-181d-5p	hsa-miR-185-3p	RP11-483P21.2
hsa-miR-1						hsa-miR-148b-5p	hsa-miR-181d-5p		RP11-708J19.1
hsa-miR-1	hsa-miR-125a-5p					hsa-miR-148b-5p			RP11-95H11.1
hsa-miR-1						hsa-miR-148b-5p			CTD-2270L9.4
hsa-miR-1	hsa-miR-125a-5p							hsa-miR-185-3p	RP11-77K12.8
hsa-miR-1	hsa-miR-125a-5p			hsa-miR-137				hsa-miR-185-3p	RP11-401P9.1
hsa-miR-1						hsa-miR-148b-5p	hsa-miR-181d-5p		RP11-231E19.1
hsa-miR-1		hsa-miR-129-5p				hsa-miR-148b-5p	hsa-miR-181d-5p		RP11-1E4.1
hsa-miR-1	hsa-miR-125a-5p	hsa-miR-129-5p	hsa-miR-1297					hsa-miR-185-3p	RP11-140H17.1
hsa-miR-1	hsa-miR-125a-5p	hsa-miR-129-5p					hsa-miR-181d-5p		AGBL1-AS1
hsa-miR-1			hsa-miR-1297		hsa-miR-145-3p			hsa-miR-185-3p	NTRK3-AS1
hsa-miR-1		hsa-miR-129-5p	hsa-miR-1297	hsa-miR-137	hsa-miR-145-3p	hsa-miR-148b-5p		hsa-miR-185-3p	LINC01544
hsa-miR-1		hsa-miR-129-5p				hsa-miR-148a-5p		hsa-miR-185-3p	RP11-63M22.2
hsa-miR-1		hsa-miR-129-5p			hsa-miR-145-5p		hsa-miR-181d-5p		RP11-55K13.1
hsa-miR-1	hsa-miR-125a-5p			hsa-miR-137	hsa-miR-145-5p	hsa-miR-148b-5p	hsa-miR-181d-5p		RP11-73K9.2
hsa-miR-1	hsa-miR-125a-5p					hsa-miR-148b-3p			RP13-379O24.2
hsa-miR-1	hsa-miR-125a-5p				hsa-miR-145-5p		hsa-miR-181d-5p	hsa-miR-185-3p	CTD-2542L18.1
hsa-miR-1			hsa-miR-1297		hsa-miR-145-5p	hsa-miR-148a-5p	hsa-miR-181d-5p		HEXA-AS1
hsa-miR-1			hsa-miR-1297		hsa-miR-145-3p	hsa-miR-148a-5p	hsa-miR-181d-5p	hsa-miR-185-3p	LINC01043
hsa-miR-1									RP11-463O9.6
hsa-miR-1	hsa-miR-125a-5p		hsa-miR-1297			hsa-miR-148b-5p			LINC00562
hsa-miR-1		hsa-miR-129-5p	hsa-miR-1297		hsa-miR-145-5p	hsa-miR-148b-3p			RP11-350A1.1
hsa-miR-1					hsa-miR-145-5p				RP11-327J17.2
hsa-miR-1	hsa-miR-125a-5p								RP11-352D13.5
hsa-miR-1			hsa-miR-1297		hsa-miR-145-3p				RP11-680F8.3
hsa-miR-1	hsa-miR-125a-5p	hsa-miR-129-5p	hsa-miR-1297	hsa-miR-137	hsa-miR-145-5p	hsa-miR-148b-5p	hsa-miR-181d-5p	hsa-miR-185-3p	RP11-66B24.4
hsa-miR-1						hsa-miR-148b-3p		hsa-miR-185-3p	RP11-521C20.2
hsa-miR-1	hsa-miR-125a-5p							hsa-miR-185-3p	AC074212.5
hsa-miR-1			hsa-miR-1297						RP11-184D12.1
hsa-miR-1		hsa-miR-129-5p	hsa-miR-1297		hsa-miR-145-3p			hsa-miR-185-3p	RP11-154J22.1
hsa-miR-1		hsa-miR-129-5p					hsa-miR-181d-3p	hsa-miR-185-3p	RP11-50C13.2
hsa-miR-1		hsa-miR-129-5p							RP11-540O11.7
hsa-miR-1		hsa-miR-129-5p							CTD-2647L4.4
hsa-miR-1	hsa-miR-125a-5p			hsa-miR-137	hsa-miR-145-5p	hsa-miR-148b-5p		hsa-miR-185-3p	RP11-1069G10.1
hsa-miR-1	hsa-miR-125a-5p					hsa-miR-148b-3p			RP11-815J21.2
hsa-miR-1	hsa-miR-125a-5p	hsa-miR-129-5p	hsa-miR-1297		hsa-miR-145-5p	hsa-miR-148b-5p	hsa-miR-181d-5p	hsa-miR-185-3p	LINC01314
hsa-miR-1	hsa-miR-125a-5p	hsa-miR-129-5p							RP11-37C7.2
hsa-miR-1	hsa-miR-125a-5p	hsa-miR-129-5p				hsa-miR-148b-5p	hsa-miR-181d-5p	hsa-miR-185-3p	RP11-89K21.1
hsa-miR-1	hsa-miR-125a-5p	hsa-miR-129-5p					hsa-miR-181d-5p	hsa-miR-185-3p	RP11-16E12.1
hsa-miR-1		hsa-miR-129-5p				hsa-miR-148b-5p	hsa-miR-181d-5p		RP11-265N7.1
hsa-miR-1	hsa-miR-125a-5p		hsa-miR-1297			hsa-miR-148b-3p	hsa-miR-181d-5p	hsa-miR-185-3p	CPEB1-AS1
hsa-miR-1			hsa-miR-1297		hsa-miR-145-5p	hsa-miR-148b-3p	hsa-miR-181d-5p	hsa-miR-185-3p	PCAT29
hsa-miR-1									RP11-245C17.2
hsa-miR-1	hsa-miR-125a-5p	hsa-miR-129-5p		hsa-miR-137	hsa-miR-145-5p	hsa-miR-148a-5p			RP5-1024G6.7
hsa-miR-1	hsa-miR-125a-5p	hsa-miR-129-5p	hsa-miR-1297			hsa-miR-148b-5p	hsa-miR-181d-5p		RP11-284N8.3
hsa-miR-1					hsa-miR-145-5p	hsa-miR-148b-3p		hsa-miR-185-3p	RP11-753A21.2
hsa-miR-1					hsa-miR-145-5p	hsa-miR-148b-5p	hsa-miR-181d-5p		RP11-2E11.5
hsa-miR-1			hsa-miR-1297			hsa-miR-148b-5p			CTA-363E6.2
hsa-miR-1	hsa-miR-125a-5p	hsa-miR-129-5p				hsa-miR-148b-5p	hsa-miR-181d-5p	hsa-miR-185-3p	RP11-1078H9.6
hsa-miR-1						hsa-miR-148b-5p			RP11-359K18.3
hsa-miR-1	hsa-miR-125a-5p	hsa-miR-129-5p			hsa-miR-145-3p	hsa-miR-148b-5p	hsa-miR-181d-5p		LINGO1-AS1
hsa-miR-1						hsa-miR-148b-3p			RP11-707P17.2
hsa-miR-1	hsa-miR-125a-5p		hsa-miR-1297		hsa-miR-145-5p	hsa-miR-148b-3p			CTD-3118D7.1
hsa-miR-1					hsa-miR-145-3p	hsa-miR-148b-5p			RP11-299H22.1
hsa-miR-1									RP5-823G15.5
hsa-miR-1		hsa-miR-129-5p		hsa-miR-137	hsa-miR-145-5p	hsa-miR-148b-5p			LINC01581
hsa-miR-1									RP11-182L7.1
hsa-miR-1	hsa-miR-125a-5p	hsa-miR-129-5p			hsa-miR-145-3p	hsa-miR-148b-5p	hsa-miR-181d-3p	hsa-miR-185-3p	RP5-991G20.1
hsa-miR-1	hsa-miR-125a-5p	hsa-miR-129-5p		hsa-miR-137	hsa-miR-145-5p	hsa-miR-148b-5p	hsa-miR-181d-5p	hsa-miR-185-3p	RP11-4O1.2
hsa-miR-1				hsa-miR-137	hsa-miR-145-3p				CTD-2509G16.2
hsa-miR-1			hsa-miR-1297			hsa-miR-148b-5p			RP11-58K22.4
hsa-miR-1						hsa-miR-148b-3p			RP11-646J21.2
hsa-miR-1		hsa-miR-129-5p			hsa-miR-145-3p				RP11-659P15.1
hsa-miR-1	hsa-miR-125a-5p	hsa-miR-129-5p			hsa-miR-145-5p	hsa-miR-148b-5p	hsa-miR-181d-5p	hsa-miR-185-3p	RP11-23J9.4
hsa-miR-1		hsa-miR-129-5p	hsa-miR-1297		hsa-miR-145-5p	hsa-miR-148b-5p			GRM5-AS1
hsa-miR-1	hsa-miR-125a-5p				hsa-miR-145-5p	hsa-miR-148b-5p		hsa-miR-185-3p	RP11-142C4.6
hsa-miR-1									RP11-148O21.4
hsa-miR-1				hsa-miR-137	hsa-miR-145-5p	hsa-miR-148b-5p		hsa-miR-185-3p	AP000708.1
hsa-miR-1	hsa-miR-125a-5p	hsa-miR-129-5p			hsa-miR-145-5p	hsa-miR-148b-3p	hsa-miR-181d-5p	hsa-miR-185-3p	RP11-627G23.1
hsa-miR-1									RP11-770G2.2
hsa-miR-1	hsa-miR-125a-5p			hsa-miR-137	hsa-miR-145-5p	hsa-miR-148b-5p	hsa-miR-181d-3p	hsa-miR-185-3p	LINC00925
hsa-miR-1				hsa-miR-137					RP11-379J13.2
hsa-miR-1					hsa-miR-145-5p			hsa-miR-185-3p	RP11-65M17.1
hsa-miR-1					hsa-miR-145-5p	hsa-miR-148b-3p			CTD-2005H7.2
hsa-miR-1					hsa-miR-145-3p			hsa-miR-185-3p	RP11-655C2.3
hsa-miR-1						hsa-miR-148b-3p			RP11-688I9.2
hsa-miR-1									RP11-299M14.2
hsa-miR-1									RP11-124G5.3
hsa-miR-1			hsa-miR-1297		hsa-miR-145-5p	hsa-miR-148b-5p	hsa-miR-181d-3p		TBX5-AS1
hsa-miR-1		hsa-miR-129-5p		hsa-miR-137	hsa-miR-145-3p	hsa-miR-148b-5p		hsa-miR-185-3p	AP000479.1
hsa-miR-1					hsa-miR-145-3p				RP11-94P11.4
hsa-miR-1							hsa-miR-181d-5p		KB-1458E12.1
hsa-miR-1		hsa-miR-129-5p							RP11-65G9.1
hsa-miR-1		hsa-miR-129-5p			hsa-miR-145-3p		hsa-miR-181d-3p	hsa-miR-185-3p	RP11-728F11.4
hsa-miR-1			hsa-miR-1297						AF186192.1
hsa-miR-1				hsa-miR-137					RP11-463D19.1
hsa-miR-1					hsa-miR-145-3p	hsa-miR-148b-5p	hsa-miR-181d-5p	hsa-miR-185-3p	RP11-196E1.3
hsa-miR-1									RP11-626H12.2
hsa-miR-1									RP5-907D15.3
hsa-miR-1		hsa-miR-129-5p			hsa-miR-145-5p	hsa-miR-148b-5p	hsa-miR-181d-5p	hsa-miR-185-3p	RP11-560G2.1
hsa-miR-1		hsa-miR-129-5p	hsa-miR-1297		hsa-miR-145-5p	hsa-miR-148b-3p		hsa-miR-185-3p	RP11-430H10.1
hsa-miR-1	hsa-miR-125a-5p					hsa-miR-148b-3p		hsa-miR-185-3p	ANO1-AS2
hsa-miR-1									KB-1507C5.4
hsa-miR-1	hsa-miR-125a-5p				hsa-miR-145-3p	hsa-miR-148b-5p			RP11-150O12.3
hsa-miR-1					hsa-miR-145-3p	hsa-miR-148b-3p			RP11-431M3.1
hsa-miR-1								hsa-miR-185-3p	RP11-10A14.3
hsa-miR-1	hsa-miR-125a-5p	hsa-miR-129-5p	hsa-miR-1297	hsa-miR-137	hsa-miR-145-5p	hsa-miR-148b-5p	hsa-miR-181d-5p		CTB-131B5.5
hsa-miR-1	hsa-miR-125a-5p	hsa-miR-129-5p		hsa-miR-137	hsa-miR-145-3p			hsa-miR-185-3p	HOXA-AS3
hsa-miR-1									CTD-2371O3.2
hsa-miR-1						hsa-miR-148b-5p	hsa-miR-181d-5p		RP11-613D13.4
hsa-miR-1	hsa-miR-125a-5p					hsa-miR-148b-3p	hsa-miR-181d-3p	hsa-miR-185-3p	RP11-890B15.2
hsa-miR-1		hsa-miR-129-5p			hsa-miR-145-3p	hsa-miR-148b-5p		hsa-miR-185-3p	RP11-23J9.5
hsa-miR-1									NAV2-AS1
hsa-miR-1									RP11-712L6.7
hsa-miR-1									RP11-698N11.2
hsa-miR-1			hsa-miR-1297			hsa-miR-148b-3p			RP11-313I2.11
hsa-miR-1									AF131215.6
hsa-miR-1	hsa-miR-125a-5p							hsa-miR-185-3p	RP11-496I9.1
hsa-miR-1				hsa-miR-137	hsa-miR-145-5p				RP11-535A19.1
hsa-miR-1					hsa-miR-145-5p			hsa-miR-185-3p	CTD-2589M5.5
hsa-miR-1	hsa-miR-125a-5p			hsa-miR-137					CTC-497E21.3
hsa-miR-1					hsa-miR-145-3p		hsa-miR-181d-5p		RP1-276E15.1
hsa-miR-1						hsa-miR-148b-3p	hsa-miR-181d-3p		SENCR
hsa-miR-1	hsa-miR-125a-5p				hsa-miR-145-3p	hsa-miR-148b-3p		hsa-miR-185-3p	RP11-334E6.3
hsa-miR-1					hsa-miR-145-3p				RP11-958J22.1
hsa-miR-1	hsa-miR-125a-5p								RP13-726E6.1
hsa-miR-1								hsa-miR-185-3p	RP11-531H8.2
hsa-miR-1	hsa-miR-125a-5p					hsa-miR-148b-5p			RP13-631K18.3
hsa-miR-1	hsa-miR-125a-5p	hsa-miR-129-5p				hsa-miR-148b-5p			RP11-123O10.3
hsa-miR-1		hsa-miR-129-5p	hsa-miR-1297			hsa-miR-148b-5p			RP11-81K13.1
hsa-miR-1		hsa-miR-129-5p	hsa-miR-1297		hsa-miR-145-3p				RP11-121G22.3
hsa-miR-1	hsa-miR-125a-5p	hsa-miR-129-5p							RP3-521E19.2
hsa-miR-1		hsa-miR-129-5p	hsa-miR-1297	hsa-miR-137	hsa-miR-145-3p	hsa-miR-148b-3p	hsa-miR-181d-5p		RP11-263K4.3
hsa-miR-1						hsa-miR-148b-5p			MIR3180-4
hsa-miR-1					hsa-miR-145-5p				RP11-793H13.8
hsa-miR-1									RP11-384P14.1
hsa-miR-1					hsa-miR-145-5p		hsa-miR-181d-5p		RP11-25I15.2
hsa-miR-1				hsa-miR-137		hsa-miR-148b-3p			RP11-434H14.1
hsa-miR-1	hsa-miR-125a-5p					hsa-miR-148b-5p			RP11-511B23.2
hsa-miR-1		hsa-miR-129-5p		hsa-miR-137		hsa-miR-148b-5p	hsa-miR-181d-5p	hsa-miR-185-3p	RP11-983P16.4
hsa-miR-1									RP11-850F7.7
hsa-miR-1					hsa-miR-145-5p	hsa-miR-148b-3p			RP4-601P9.2
hsa-miR-1									RP11-845M18.7
hsa-miR-1								hsa-miR-185-3p	RP11-290L1.2
hsa-miR-1							hsa-miR-181d-5p		RP11-552I14.1
hsa-miR-1							hsa-miR-181d-5p		RP11-769N19.2
hsa-miR-1						hsa-miR-148b-5p			RP11-248E9.5
hsa-miR-1					hsa-miR-145-5p				RP11-210M15.1
hsa-miR-1									RP11-148B3.1
hsa-miR-1	hsa-miR-125a-5p	hsa-miR-129-5p				hsa-miR-148b-3p	hsa-miR-181d-5p		RP11-977B10.2
hsa-miR-1		hsa-miR-129-5p		hsa-miR-137	hsa-miR-145-5p	hsa-miR-148b-5p	hsa-miR-181d-3p	hsa-miR-185-3p	RP11-70F11.8
hsa-miR-1				hsa-miR-137	hsa-miR-145-3p				RP11-1103G16.1
hsa-miR-1								hsa-miR-185-3p	RP11-579D7.4
hsa-miR-1					hsa-miR-145-3p		hsa-miR-181d-5p		RP3-416H24.1
hsa-miR-1	hsa-miR-125a-5p						hsa-miR-181d-5p	hsa-miR-185-3p	LBX2-AS1
hsa-miR-1									RP11-396F22.1
hsa-miR-1									RP11-341G23.2
hsa-miR-1		hsa-miR-129-5p		hsa-miR-137	hsa-miR-145-3p				RP11-315E17.1
hsa-miR-1	hsa-miR-125a-5p								AP000439.2
hsa-miR-1						hsa-miR-148b-5p	hsa-miR-181d-5p		RP11-1038A11.1
hsa-miR-1			hsa-miR-1297		hsa-miR-145-5p	hsa-miR-148b-5p	hsa-miR-181d-5p	hsa-miR-185-3p	RP11-319E16.2
hsa-miR-1									XXbac-BPG248L24.13
hsa-miR-1					hsa-miR-145-5p				RP11-612B6.2
hsa-miR-1	hsa-miR-125a-5p				hsa-miR-145-5p	hsa-miR-148a-5p	hsa-miR-181d-5p		RP11-221N13.3
hsa-miR-1									RP11-136I14.2
hsa-miR-1									RP11-351O2.1
hsa-miR-1									RP11-685N10.1
hsa-miR-1									AP000593.7
hsa-miR-1				hsa-miR-137					RP11-867G2.6
hsa-miR-1	hsa-miR-125a-5p		hsa-miR-1297	hsa-miR-137	hsa-miR-145-5p	hsa-miR-148b-5p	hsa-miR-181d-5p	hsa-miR-185-3p	RP11-766N7.3
hsa-miR-1				hsa-miR-137	hsa-miR-145-5p	hsa-miR-148a-5p	hsa-miR-181d-5p		SNHG1
hsa-miR-1		hsa-miR-129-5p		hsa-miR-137	hsa-miR-145-5p		hsa-miR-181d-5p		RMST
hsa-miR-1			hsa-miR-1297			hsa-miR-148b-3p			RP11-20D14.3
hsa-miR-1									RP11-664H17.1
hsa-miR-1									RP11-338E21.3
hsa-miR-1							hsa-miR-181d-3p	hsa-miR-185-3p	RP11-727F15.9
hsa-miR-1									RP11-407A16.3
hsa-miR-1		hsa-miR-129-5p		hsa-miR-137			hsa-miR-181d-3p		RP11-283G6.3
hsa-miR-1	hsa-miR-125a-5p						hsa-miR-181d-3p	hsa-miR-185-3p	GPR123-AS1
hsa-miR-1	hsa-miR-125a-5p					hsa-miR-148b-3p			ZBTB11-AS1
hsa-miR-1									RP11-800A3.3
hsa-miR-1						hsa-miR-148b-3p		hsa-miR-185-3p	LINC01486
hsa-miR-1								hsa-miR-185-3p	RP11-809N8.4
hsa-miR-1	hsa-miR-125a-5p							hsa-miR-185-3p	RP13-895J2.3
hsa-miR-1		hsa-miR-129-5p			hsa-miR-145-3p	hsa-miR-148b-5p	hsa-miR-181d-5p		CTB-131K11.1
hsa-miR-1			hsa-miR-1297		hsa-miR-145-3p			hsa-miR-185-3p	RP11-15A1.7
hsa-miR-1						hsa-miR-148b-5p			AC104532.3
hsa-miR-1						hsa-miR-148b-5p			LINC01538
hsa-miR-1									CTD-3162L10.3
hsa-miR-1	hsa-miR-125a-5p								RP4-657D16.3
hsa-miR-1							hsa-miR-181d-5p		RP11-1058N17.1
hsa-miR-1	hsa-miR-125a-5p								RP11-567M16.5
hsa-miR-1	hsa-miR-125a-5p	hsa-miR-129-5p			hsa-miR-145-5p				RP11-629E24.2
hsa-miR-1	hsa-miR-125a-5p		hsa-miR-1297		hsa-miR-145-3p	hsa-miR-148b-3p	hsa-miR-181d-5p	hsa-miR-185-3p	RP11-258F1.1
hsa-miR-1	hsa-miR-125a-5p						hsa-miR-181d-5p	hsa-miR-185-3p	RP11-466A19.1
hsa-miR-1		hsa-miR-129-5p				hsa-miR-148b-5p	hsa-miR-181d-5p		RP11-61L19.1
hsa-miR-1									RP11-543H23.2
hsa-miR-1						hsa-miR-148a-5p	hsa-miR-181d-5p		AC005616.1
hsa-miR-1								hsa-miR-185-3p	RP11-936I5.1
hsa-miR-1					hsa-miR-145-5p				RP11-100E5.2
hsa-miR-1									AC011518.1
hsa-miR-1								hsa-miR-185-3p	AC007773.2
hsa-miR-1						hsa-miR-148b-3p			AC010504.2
hsa-miR-1									RP11-376M2.2
hsa-miR-1			hsa-miR-1297		hsa-miR-145-5p	hsa-miR-148a-5p			AC005307.3
hsa-miR-1	hsa-miR-125a-5p	hsa-miR-129-5p			hsa-miR-145-3p	hsa-miR-148b-5p	hsa-miR-181d-5p	hsa-miR-185-3p	LINC01140
hsa-miR-1				hsa-miR-137	hsa-miR-145-3p				CTC-543D15.3
hsa-miR-1	hsa-miR-125a-5p		hsa-miR-1297		hsa-miR-145-5p	hsa-miR-148b-5p	hsa-miR-181d-5p	hsa-miR-185-3p	RP11-146N18.1
hsa-miR-1									AC005757.6
hsa-miR-1	hsa-miR-125a-5p				hsa-miR-145-3p	hsa-miR-148a-5p	hsa-miR-181d-5p	hsa-miR-185-3p	RP11-434D2.3
hsa-miR-1								hsa-miR-185-3p	RP11-325K19.1
hsa-miR-1							hsa-miR-181d-5p		CTD-2357A8.3
hsa-miR-1	hsa-miR-125a-5p				hsa-miR-145-5p	hsa-miR-148b-5p		hsa-miR-185-3p	RP11-567M16.1
hsa-miR-1						hsa-miR-148b-3p			RP11-326K13.4
hsa-miR-1	hsa-miR-125a-5p	hsa-miR-129-5p	hsa-miR-1297			hsa-miR-148b-5p			RP11-421E14.2
hsa-miR-1		hsa-miR-129-5p				hsa-miR-148b-3p	hsa-miR-181d-5p		RP11-344B2.2
hsa-miR-1						hsa-miR-148b-5p	hsa-miR-181d-5p		RP11-449L23.2
hsa-miR-1			hsa-miR-1297	hsa-miR-137	hsa-miR-145-5p			hsa-miR-185-3p	RP11-728E14.3
hsa-miR-1		hsa-miR-129-5p				hsa-miR-148b-5p			CTC-542B22.1
hsa-miR-1									RP11-642M2.1
hsa-miR-1									RP1-29G21.1
hsa-miR-1		hsa-miR-129-5p			hsa-miR-145-5p		hsa-miR-181d-3p	hsa-miR-185-3p	LINC00526
hsa-miR-1									RP11-848P1.5
hsa-miR-1	hsa-miR-125a-5p				hsa-miR-145-3p				RP11-94B19.3
hsa-miR-1						hsa-miR-148b-5p	hsa-miR-181d-5p	hsa-miR-185-3p	LINC00909
hsa-miR-1	hsa-miR-125a-5p			hsa-miR-137				hsa-miR-185-3p	RP11-15F12.1
hsa-miR-1									LINC00864
hsa-miR-1	hsa-miR-125a-5p	hsa-miR-129-5p						hsa-miR-185-3p	RP4-594I10.3
hsa-miR-1									RP11-110H1.8
hsa-miR-1	hsa-miR-125a-5p				hsa-miR-145-5p	hsa-miR-148b-5p		hsa-miR-185-3p	BZRAP1-AS1
hsa-miR-1	hsa-miR-125a-5p		hsa-miR-1297	hsa-miR-137	hsa-miR-145-5p	hsa-miR-148b-5p		hsa-miR-185-3p	RP11-156L14.1
hsa-miR-1	hsa-miR-125a-5p			hsa-miR-137	hsa-miR-145-3p	hsa-miR-148b-3p	hsa-miR-181d-3p		CYP4F35P
hsa-miR-1						hsa-miR-148b-5p			RP11-277J6.3
hsa-miR-1									RP11-269G24.6
hsa-miR-1						hsa-miR-148b-3p	hsa-miR-181d-5p	hsa-miR-185-3p	GATA6-AS1
hsa-miR-1						hsa-miR-148a-5p			RP11-703M24.5
hsa-miR-1			hsa-miR-1297			hsa-miR-148b-3p			RP11-769O8.1
hsa-miR-1		hsa-miR-129-5p	hsa-miR-1297		hsa-miR-145-5p	hsa-miR-148b-5p			RP11-638L3.3
hsa-miR-1	hsa-miR-125a-5p								RP11-958F21.3
hsa-miR-1	hsa-miR-125a-5p			hsa-miR-137					RP11-449D8.1
hsa-miR-1									AC010761.13
hsa-miR-1				hsa-miR-137			hsa-miR-181d-5p		RP11-57J16.1
hsa-miR-1					hsa-miR-145-5p		hsa-miR-181d-5p		RP11-789C17.1
hsa-miR-1				hsa-miR-137		hsa-miR-148b-5p		hsa-miR-185-3p	DTX2P1-UPK3BP1-PMS2P11
hsa-miR-1			hsa-miR-1297		hsa-miR-145-5p	hsa-miR-148b-5p	hsa-miR-181d-5p	hsa-miR-185-3p	CTD-2561J22.5
hsa-miR-1	hsa-miR-125a-5p				hsa-miR-145-5p	hsa-miR-148b-3p		hsa-miR-185-3p	CTD-2017D11.1
hsa-miR-1	hsa-miR-125a-5p								RP11-356J5.13
hsa-miR-1								hsa-miR-185-3p	CTD-2586B10.1
hsa-miR-1		hsa-miR-129-5p	hsa-miR-1297	hsa-miR-137	hsa-miR-145-3p			hsa-miR-185-3p	RP11-805I24.3
hsa-miR-1					hsa-miR-145-3p	hsa-miR-148b-5p	hsa-miR-181d-5p		CTD-3138B18.5
hsa-miR-1	hsa-miR-125a-5p		hsa-miR-1297			hsa-miR-148b-5p	hsa-miR-181d-5p	hsa-miR-185-3p	RP11-158H5.7
hsa-miR-1		hsa-miR-129-5p		hsa-miR-137	hsa-miR-145-5p	hsa-miR-148a-5p	hsa-miR-181d-3p		RP1-283E3.8
hsa-miR-1						hsa-miR-148b-5p			AC006129.1
hsa-miR-1			hsa-miR-1297	hsa-miR-137	hsa-miR-145-5p	hsa-miR-148b-3p	hsa-miR-181d-3p	hsa-miR-185-3p	RP11-73B2.7
hsa-miR-1	hsa-miR-125a-5p		hsa-miR-1297			hsa-miR-148b-5p	hsa-miR-181d-5p		CTC-444N24.11
hsa-miR-1	hsa-miR-125a-5p	hsa-miR-129-5p		hsa-miR-137	hsa-miR-145-3p	hsa-miR-148b-5p	hsa-miR-181d-3p		AC137932.4
hsa-miR-1					hsa-miR-145-5p			hsa-miR-185-3p	CTD-2619J13.8
hsa-miR-1		hsa-miR-129-5p			hsa-miR-145-5p	hsa-miR-148b-3p			RP11-678G14.4
hsa-miR-1						hsa-miR-148b-3p			CTD-2579N5.3
hsa-miR-1	hsa-miR-125a-5p	hsa-miR-129-5p							CTD-3187F8.11
hsa-miR-1		hsa-miR-129-5p							CTC-453G23.8
hsa-miR-1	hsa-miR-125a-5p				hsa-miR-145-5p	hsa-miR-148b-5p	hsa-miR-181d-3p		CTC-523E23.5
hsa-miR-1	hsa-miR-125a-5p					hsa-miR-148b-3p		hsa-miR-185-3p	RP3-431P23.5
hsa-miR-1		hsa-miR-129-5p		hsa-miR-137	hsa-miR-145-5p			hsa-miR-185-3p	CTB-92J24.3
hsa-miR-1	hsa-miR-125a-5p								CTB-12A17.3
hsa-miR-1			hsa-miR-1297				hsa-miR-181d-5p	hsa-miR-185-3p	ZSCAN16-AS1
hsa-miR-1	hsa-miR-125a-5p				hsa-miR-145-5p	hsa-miR-148a-5p		hsa-miR-185-3p	CTD-2619J13.3
hsa-miR-1	hsa-miR-125a-5p					hsa-miR-148b-5p	hsa-miR-181d-5p	hsa-miR-185-3p	A1BG-AS1
hsa-miR-1	hsa-miR-125a-5p	hsa-miR-129-5p			hsa-miR-145-5p	hsa-miR-148b-5p	hsa-miR-181d-5p	hsa-miR-185-3p	LINC00664
hsa-miR-1							hsa-miR-181d-3p		CTC-444N24.13
hsa-miR-1								hsa-miR-185-3p	RP11-514D23.2
hsa-miR-1		hsa-miR-129-5p	hsa-miR-1297			hsa-miR-148b-5p	hsa-miR-181d-5p		AC005614.3
hsa-miR-1	hsa-miR-125a-5p	hsa-miR-129-5p			hsa-miR-145-3p		hsa-miR-181d-5p		AC005780.1
hsa-miR-1						hsa-miR-148b-5p		hsa-miR-185-3p	CTD-2043I16.1
hsa-miR-1						hsa-miR-148b-3p		hsa-miR-185-3p	RP11-53B2.1
hsa-miR-1						hsa-miR-148b-5p			CTC-379B2.4
hsa-miR-1									RP11-128P17.3
hsa-miR-1									CTD-2050I18.2
hsa-miR-1					hsa-miR-145-5p	hsa-miR-148b-3p	hsa-miR-181d-5p	hsa-miR-185-3p	AC138430.4
hsa-miR-1				hsa-miR-137				hsa-miR-185-3p	RP11-108P20.2
hsa-miR-1		hsa-miR-129-5p			hsa-miR-145-5p	hsa-miR-148b-5p			RP11-1018N14.5
hsa-miR-1	hsa-miR-125a-5p	hsa-miR-129-5p							CTD-2008L17.1
hsa-miR-1						hsa-miR-148b-3p	hsa-miR-181d-3p		RP11-47L3.1
hsa-miR-1	hsa-miR-125a-5p							hsa-miR-185-3p	AC005330.2
hsa-miR-1					hsa-miR-145-3p				RP11-635N19.1
hsa-miR-1			hsa-miR-1297	hsa-miR-137					RP11-1151B14.3
hsa-miR-1	hsa-miR-125a-5p	hsa-miR-129-5p				hsa-miR-148b-3p	hsa-miR-181d-5p	hsa-miR-185-3p	RP11-559N14.5
hsa-miR-1								hsa-miR-185-3p	AC008992.1
hsa-miR-1		hsa-miR-129-5p		hsa-miR-137		hsa-miR-148a-5p		hsa-miR-185-3p	CTC-499B15.7
hsa-miR-1		hsa-miR-129-5p	hsa-miR-1297			hsa-miR-148b-3p	hsa-miR-181d-3p	hsa-miR-185-3p	RP4-569M23.5
hsa-miR-1	hsa-miR-125a-5p		hsa-miR-1297		hsa-miR-145-5p	hsa-miR-148b-3p	hsa-miR-181d-3p	hsa-miR-185-3p	PTOV1-AS1
hsa-miR-1								hsa-miR-185-3p	AC005253.2
hsa-miR-1				hsa-miR-137		hsa-miR-148b-5p			ZNF649-AS1
hsa-miR-1			hsa-miR-1297		hsa-miR-145-5p		hsa-miR-181d-5p		RP11-157B13.7
hsa-miR-1		hsa-miR-129-5p	hsa-miR-1297	hsa-miR-137	hsa-miR-145-5p	hsa-miR-148b-5p			RP11-171I2.1
hsa-miR-1									AC006116.24
hsa-miR-1					hsa-miR-145-5p	hsa-miR-148b-5p	hsa-miR-181d-3p	hsa-miR-185-3p	CTD-2553C6.1
hsa-miR-1	hsa-miR-125a-5p					hsa-miR-148b-5p			RP11-95O2.1
hsa-miR-1						hsa-miR-148b-5p			AC007796.1
hsa-miR-1			hsa-miR-1297		hsa-miR-145-5p	hsa-miR-148b-5p	hsa-miR-181d-5p	hsa-miR-185-3p	RP11-13K12.2
hsa-miR-1									AC024592.9
hsa-miR-1									RP11-815J4.1
hsa-miR-1		hsa-miR-129-5p	hsa-miR-1297	hsa-miR-137			hsa-miR-181d-5p		RP11-147L13.8
hsa-miR-1					hsa-miR-145-5p				RP11-15E18.4
hsa-miR-1	hsa-miR-125a-5p	hsa-miR-129-5p	hsa-miR-1297		hsa-miR-145-5p	hsa-miR-148b-5p	hsa-miR-181d-5p		LINC00667
hsa-miR-1					hsa-miR-145-5p	hsa-miR-148b-5p			RP11-899L11.1
hsa-miR-1						hsa-miR-148a-5p			LINC00563
hsa-miR-1	hsa-miR-125a-5p	hsa-miR-129-5p			hsa-miR-145-5p			hsa-miR-185-3p	RP11-819C21.1
hsa-miR-1		hsa-miR-129-5p				hsa-miR-148a-5p			RP3-523K23.2
hsa-miR-1						hsa-miR-148b-3p		hsa-miR-185-3p	RP11-333O1.1
hsa-miR-1							hsa-miR-181d-3p		RP11-62H20.1
hsa-miR-1	hsa-miR-125a-5p	hsa-miR-129-5p	hsa-miR-1297			hsa-miR-148b-5p		hsa-miR-185-3p	RP11-795F19.1
hsa-miR-1								hsa-miR-185-3p	RP11-1000B6.3
hsa-miR-1	hsa-miR-125a-5p						hsa-miR-181d-5p		RP11-6O2.4
hsa-miR-1									RP11-546B15.1
hsa-miR-1					hsa-miR-145-3p	hsa-miR-148b-5p	hsa-miR-181d-5p	hsa-miR-185-5p	RP11-111K18.2
hsa-miR-1		hsa-miR-129-5p				hsa-miR-148b-5p	hsa-miR-181d-5p	hsa-miR-185-3p	RP11-744K17.1
hsa-miR-1									WFDC21P
hsa-miR-1	hsa-miR-125a-5p		hsa-miR-1297		hsa-miR-145-3p				RP11-361D14.2
hsa-miR-1	hsa-miR-125a-5p				hsa-miR-145-5p	hsa-miR-148b-5p		hsa-miR-185-3p	CTD-2006K23.1
hsa-miR-1	hsa-miR-125a-5p	hsa-miR-129-5p					hsa-miR-181d-5p	hsa-miR-185-3p	RP11-545A16.1
hsa-miR-1		hsa-miR-129-5p			hsa-miR-145-3p		hsa-miR-181d-5p	hsa-miR-185-3p	RP3-388M5.9
hsa-miR-1	hsa-miR-125a-5p					hsa-miR-148b-3p		hsa-miR-185-3p	RP11-673E11.2
hsa-miR-1								hsa-miR-185-3p	RP11-308D13.3
hsa-miR-1					hsa-miR-145-3p				RP11-276H1.2
hsa-miR-1	hsa-miR-125a-5p								RP11-58A18.1
hsa-miR-1					hsa-miR-145-3p			hsa-miR-185-3p	RP11-169E6.1
hsa-miR-1					hsa-miR-145-3p	hsa-miR-148a-5p	hsa-miR-181d-5p		C16orf97
hsa-miR-1				hsa-miR-137			hsa-miR-181d-5p		RP1-80N2.3
hsa-miR-1	hsa-miR-125a-5p	hsa-miR-129-5p			hsa-miR-145-5p	hsa-miR-148b-5p	hsa-miR-181d-5p	hsa-miR-185-3p	LINC01355
hsa-miR-1									RP11-190D6.2
hsa-miR-1		hsa-miR-129-5p				hsa-miR-148a-5p	hsa-miR-181d-5p		RP11-20G6.3
hsa-miR-1	hsa-miR-125a-5p		hsa-miR-1297		hsa-miR-145-3p			hsa-miR-185-3p	LINC00543
hsa-miR-1						hsa-miR-148b-5p	hsa-miR-181d-3p		AC009133.17
hsa-miR-1			hsa-miR-1297				hsa-miR-181d-5p		LINC01243
hsa-miR-1					hsa-miR-145-3p			hsa-miR-185-3p	AF067845.1
hsa-miR-1	hsa-miR-125a-5p		hsa-miR-1297	hsa-miR-137	hsa-miR-145-5p		hsa-miR-181d-3p		LINC00554
hsa-miR-1		hsa-miR-129-5p	hsa-miR-1297	hsa-miR-137		hsa-miR-148b-5p	hsa-miR-181d-5p	hsa-miR-185-3p	RP11-366L5.1
hsa-miR-1							hsa-miR-181d-5p		RP11-609N14.1
hsa-miR-1		hsa-miR-129-5p	hsa-miR-1297		hsa-miR-145-3p				RP11-445O3.3
hsa-miR-1									RP11-46C24.6
hsa-miR-1	hsa-miR-125a-5p		hsa-miR-1297			hsa-miR-148b-5p			RP11-114G11.5
hsa-miR-1								hsa-miR-185-3p	RP11-669I1.1
hsa-miR-1	hsa-miR-125a-5p	hsa-miR-129-5p	hsa-miR-1297	hsa-miR-137		hsa-miR-148b-3p	hsa-miR-181d-5p		CTD-2541J13.1
hsa-miR-1	hsa-miR-125a-5p	hsa-miR-129-5p		hsa-miR-137	hsa-miR-145-5p	hsa-miR-148b-3p			STAM-AS1
hsa-miR-1	hsa-miR-125a-5p	hsa-miR-129-5p			hsa-miR-145-5p	hsa-miR-148b-3p		hsa-miR-185-3p	AC012531.25
hsa-miR-1	hsa-miR-125a-5p	hsa-miR-129-5p	hsa-miR-1297	hsa-miR-137	hsa-miR-145-3p	hsa-miR-148b-5p	hsa-miR-181d-5p		RP1-140K8.5
hsa-miR-1			hsa-miR-1297		hsa-miR-145-5p	hsa-miR-148b-3p	hsa-miR-181d-5p		RP11-775C24.3
hsa-miR-1	hsa-miR-125a-5p	hsa-miR-129-5p	hsa-miR-1297			hsa-miR-148b-5p	hsa-miR-181d-5p	hsa-miR-185-5p	RP11-856M7.1
hsa-miR-1			hsa-miR-1297			hsa-miR-148b-5p		hsa-miR-185-3p	AC137934.1
hsa-miR-1	hsa-miR-125a-5p				hsa-miR-145-5p	hsa-miR-148b-5p		hsa-miR-185-3p	RP11-214L13.1
hsa-miR-1	hsa-miR-125a-5p								RP11-483P21.6
hsa-miR-1			hsa-miR-1297						LINC00622
hsa-miR-1		hsa-miR-129-5p					hsa-miR-181d-3p		RP11-476D10.1
hsa-miR-1									RP11-916L7.1
hsa-miR-1	hsa-miR-125a-5p	hsa-miR-129-5p		hsa-miR-137		hsa-miR-148b-5p	hsa-miR-181d-5p		RP11-552M11.8
hsa-miR-1					hsa-miR-145-5p		hsa-miR-181d-5p		RP5-978I12.1
hsa-miR-1						hsa-miR-148b-5p	hsa-miR-181d-5p		RP11-731J8.2
hsa-miR-1		hsa-miR-129-5p			hsa-miR-145-3p	hsa-miR-148b-5p	hsa-miR-181d-5p		RP11-112L7.1
hsa-miR-1	hsa-miR-125a-5p						hsa-miR-181d-5p	hsa-miR-185-3p	RP11-982M15.8
hsa-miR-1				hsa-miR-137					RP11-354M1.2
hsa-miR-1		hsa-miR-129-5p			hsa-miR-145-3p	hsa-miR-148b-5p	hsa-miR-181d-5p		LINC00890
hsa-miR-1		hsa-miR-129-5p		hsa-miR-137			hsa-miR-181d-5p	hsa-miR-185-3p	PKI55
hsa-miR-1									CTD-2547L24.4
hsa-miR-1	hsa-miR-125a-5p		hsa-miR-1297			hsa-miR-148b-5p	hsa-miR-181d-5p		RP11-690D19.3
hsa-miR-1	hsa-miR-125a-5p	hsa-miR-129-5p	hsa-miR-1297		hsa-miR-145-5p	hsa-miR-148b-3p	hsa-miR-181d-3p	hsa-miR-185-3p	CTD-2561B21.5
hsa-miR-1								hsa-miR-185-3p	RP11-497H17.1
hsa-miR-1						hsa-miR-148b-5p			RP11-485G7.6
hsa-miR-1									RP11-196G11.4
hsa-miR-1						hsa-miR-148b-3p		hsa-miR-185-3p	RP11-353N14.2
hsa-miR-1	hsa-miR-125a-5p	hsa-miR-129-5p			hsa-miR-145-5p	hsa-miR-148b-3p	hsa-miR-181d-3p		RP11-28G8.1
hsa-miR-1						hsa-miR-148b-3p		hsa-miR-185-3p	CTD-3060P21.1
hsa-miR-1									RP11-462G12.2
hsa-miR-1							hsa-miR-181d-3p	hsa-miR-185-3p	RP11-1260E13.1
hsa-miR-1		hsa-miR-129-5p			hsa-miR-145-5p				RP3-422G23.4
hsa-miR-1		hsa-miR-129-5p						hsa-miR-185-3p	RP11-473M20.9
hsa-miR-1									RP11-893F2.14
hsa-miR-1							hsa-miR-181d-5p		RP11-63A1.2
hsa-miR-1	hsa-miR-125a-5p					hsa-miR-148b-5p	hsa-miR-181d-3p	hsa-miR-185-3p	DKFZP434A062
hsa-miR-1	hsa-miR-125a-5p							hsa-miR-185-3p	LA16c-380H5.1
hsa-miR-1				hsa-miR-137					RP11-96D1.11
hsa-miR-1						hsa-miR-148b-5p	hsa-miR-181d-3p	hsa-miR-185-3p	RP11-876N24.4
hsa-miR-1			hsa-miR-1297			hsa-miR-148b-5p			RP11-199F11.2
hsa-miR-1									RP11-396B14.2
hsa-miR-1							hsa-miR-181d-3p	hsa-miR-185-3p	RP11-17M24.2
hsa-miR-1	hsa-miR-125a-5p	hsa-miR-129-5p				hsa-miR-148b-5p	hsa-miR-181d-5p		RP11-169F17.1
hsa-miR-1		hsa-miR-129-5p							DLGAP1-AS3
hsa-miR-1				hsa-miR-137	hsa-miR-145-5p	hsa-miR-148b-3p	hsa-miR-181d-5p		RP11-498C9.15
hsa-miR-1	hsa-miR-125a-5p	hsa-miR-129-5p	hsa-miR-1297		hsa-miR-145-5p	hsa-miR-148b-5p			RP11-161I6.2
hsa-miR-1		hsa-miR-129-5p							RP11-552O4.1
hsa-miR-1									RP11-109M19.1
hsa-miR-1	hsa-miR-125a-5p	hsa-miR-129-5p	hsa-miR-1297		hsa-miR-145-5p			hsa-miR-185-3p	ZNF213-AS1
hsa-miR-1	hsa-miR-125a-5p	hsa-miR-129-5p	hsa-miR-1297		hsa-miR-145-5p	hsa-miR-148b-5p	hsa-miR-181d-5p	hsa-miR-185-3p	RP11-166P13.4
hsa-miR-1			hsa-miR-1297			hsa-miR-148b-3p		hsa-miR-185-3p	RP5-1107A17.4
hsa-miR-1	hsa-miR-125a-5p		hsa-miR-1297		hsa-miR-145-5p	hsa-miR-148b-5p	hsa-miR-181d-5p	hsa-miR-185-3p	RP11-473I1.9
hsa-miR-1			hsa-miR-1297		hsa-miR-145-3p				CTC-524C5.2
hsa-miR-1									CTD-2309O5.3
hsa-miR-1	hsa-miR-125a-5p		hsa-miR-1297		hsa-miR-145-3p	hsa-miR-148b-5p		hsa-miR-185-3p	RP11-863P13.3
hsa-miR-1	hsa-miR-125a-5p		hsa-miR-1297	hsa-miR-137	hsa-miR-145-5p	hsa-miR-148b-5p	hsa-miR-181d-5p	hsa-miR-185-3p	RP11-448G15.3
hsa-miR-1	hsa-miR-125a-5p	hsa-miR-129-5p	hsa-miR-1297		hsa-miR-145-3p	hsa-miR-148b-5p	hsa-miR-181d-5p		RP11-96H17.1
hsa-miR-1	hsa-miR-125a-5p					hsa-miR-148b-5p		hsa-miR-185-3p	RP11-46D6.1
hsa-miR-1					hsa-miR-145-5p	hsa-miR-148b-5p	hsa-miR-181d-3p	hsa-miR-185-3p	CTD-2555A7.3
hsa-miR-1									CTD-2291D10.2
hsa-miR-1	hsa-miR-125a-5p		hsa-miR-1297			hsa-miR-148b-5p			RP11-524C21.2
hsa-miR-1					hsa-miR-145-5p				AC135048.13
hsa-miR-1	hsa-miR-125a-5p				hsa-miR-145-5p			hsa-miR-185-3p	RP11-709D24.6
hsa-miR-1						hsa-miR-148b-5p			RP11-399O19.9
hsa-miR-1				hsa-miR-137				hsa-miR-185-3p	AP000439.5
hsa-miR-1								hsa-miR-185-3p	RP11-59E19.4
hsa-miR-1							hsa-miR-181d-3p	hsa-miR-185-3p	RP11-345M22.2
hsa-miR-1			hsa-miR-1297						RP1-168L15.5
hsa-miR-1	hsa-miR-125a-5p	hsa-miR-129-5p		hsa-miR-137	hsa-miR-145-3p	hsa-miR-148b-5p			AC144833.1
hsa-miR-1					hsa-miR-145-5p				RP11-107D24.2
hsa-miR-1					hsa-miR-145-5p	hsa-miR-148b-5p		hsa-miR-185-3p	LINC00922
hsa-miR-1	hsa-miR-125a-5p	hsa-miR-129-5p	hsa-miR-1297				hsa-miR-181d-3p		RP11-442N1.2
hsa-miR-1			hsa-miR-1297					hsa-miR-185-3p	RP11-709D24.5
hsa-miR-1								hsa-miR-185-3p	RP11-90P13.1
hsa-miR-1				hsa-miR-137	hsa-miR-145-5p	hsa-miR-148b-5p			RP11-430C1.1
hsa-miR-1		hsa-miR-129-5p			hsa-miR-145-5p				RP11-22D3.2
hsa-miR-1	hsa-miR-125a-5p					hsa-miR-148b-5p	hsa-miR-181d-5p	hsa-miR-185-3p	CTD-2311M21.3
hsa-miR-1		hsa-miR-129-5p							LINC01477
hsa-miR-1	hsa-miR-125a-5p	hsa-miR-129-5p			hsa-miR-145-5p	hsa-miR-148b-3p	hsa-miR-181d-3p	hsa-miR-185-3p	RP11-414J4.2
hsa-miR-1						hsa-miR-148b-3p	hsa-miR-181d-5p		AP000265.1
hsa-miR-1						hsa-miR-148b-5p		hsa-miR-185-3p	RP11-20I23.13
hsa-miR-1		hsa-miR-129-5p	hsa-miR-1297			hsa-miR-148b-5p	hsa-miR-181d-5p	hsa-miR-185-3p	RP11-243A14.1
hsa-miR-1		hsa-miR-129-5p	hsa-miR-1297		hsa-miR-145-5p	hsa-miR-148b-5p		hsa-miR-185-3p	RP11-554A11.4
hsa-miR-1									RP11-883G14.2
hsa-miR-1	hsa-miR-125a-5p				hsa-miR-145-3p	hsa-miR-148b-5p			LA16c-313D11.12
hsa-miR-1	hsa-miR-125a-5p	hsa-miR-129-5p			hsa-miR-145-5p		hsa-miR-181d-5p	hsa-miR-185-3p	LINC00838
hsa-miR-1	hsa-miR-125a-5p	hsa-miR-129-5p	hsa-miR-1297			hsa-miR-148b-3p	hsa-miR-181d-3p	hsa-miR-185-3p	RP13-467H17.1
hsa-miR-1			hsa-miR-1297		hsa-miR-145-5p				AC093590.1
hsa-miR-1	hsa-miR-125a-5p	hsa-miR-129-5p	hsa-miR-1297					hsa-miR-185-3p	C17orf77
hsa-miR-1									LINC00083
hsa-miR-1		hsa-miR-129-5p		hsa-miR-137		hsa-miR-148b-3p	hsa-miR-181d-5p	hsa-miR-185-3p	RP11-483I13.2
hsa-miR-1							hsa-miR-181d-5p		RP11-656D10.6
hsa-miR-1	hsa-miR-125a-5p				hsa-miR-145-3p	hsa-miR-148b-3p		hsa-miR-185-3p	RP3-395M20.8
hsa-miR-1			hsa-miR-1297						RP11-439C8.2
hsa-miR-1				hsa-miR-137					RP11-69L16.4
hsa-miR-1			hsa-miR-1297	hsa-miR-137		hsa-miR-148b-5p			CLRN1-AS1
hsa-miR-1		hsa-miR-129-5p			hsa-miR-145-5p	hsa-miR-148b-5p	hsa-miR-181d-3p	hsa-miR-185-3p	FAM87A
hsa-miR-1	hsa-miR-125a-5p								RP11-508O18.1
hsa-miR-1		hsa-miR-129-5p	hsa-miR-1297		hsa-miR-145-5p	hsa-miR-148b-5p			HNRNPU-AS1
hsa-miR-1	hsa-miR-125a-5p	hsa-miR-129-5p	hsa-miR-1297	hsa-miR-137	hsa-miR-145-5p	hsa-miR-148b-5p	hsa-miR-181d-5p	hsa-miR-185-3p	TCL6
hsa-miR-1									RP11-436D10.3
hsa-miR-1	hsa-miR-125a-5p				hsa-miR-145-3p	hsa-miR-148b-5p	hsa-miR-181d-5p		RP1-63G5.5
hsa-miR-1	hsa-miR-125a-5p							hsa-miR-185-3p	LINC00207
hsa-miR-1					hsa-miR-145-5p		hsa-miR-181d-3p		LINC00334
hsa-miR-1		hsa-miR-129-5p				hsa-miR-148b-5p	hsa-miR-181d-5p	hsa-miR-185-3p	LIFR-AS1
hsa-miR-1							hsa-miR-181d-5p		LINC01555
hsa-miR-1	hsa-miR-125a-5p		hsa-miR-1297	hsa-miR-137	hsa-miR-145-5p	hsa-miR-148b-3p	hsa-miR-181d-5p		MIATNB
hsa-miR-1	hsa-miR-125a-5p					hsa-miR-148b-3p		hsa-miR-185-3p	AP001046.5
hsa-miR-1	hsa-miR-125a-5p					hsa-miR-148b-5p			AC096772.6
hsa-miR-1	hsa-miR-125a-5p			hsa-miR-137	hsa-miR-145-3p	hsa-miR-148b-5p		hsa-miR-185-3p	LINC00698
hsa-miR-1									HTR3E-AS1
hsa-miR-1	hsa-miR-125a-5p								AC096669.2
hsa-miR-1				hsa-miR-137	hsa-miR-145-3p	hsa-miR-148b-5p	hsa-miR-181d-3p		IGFBP7-AS1
hsa-miR-1							hsa-miR-181d-3p		LINC00398
hsa-miR-1				hsa-miR-137		hsa-miR-148b-3p	hsa-miR-181d-3p		LINC01115
hsa-miR-1					hsa-miR-145-5p				RP11-127O4.2
hsa-miR-1									AC010894.5
hsa-miR-1	hsa-miR-125a-5p		hsa-miR-1297				hsa-miR-181d-5p	hsa-miR-185-3p	AC002480.2
hsa-miR-1							hsa-miR-181d-5p	hsa-miR-185-3p	RP11-513G11.3
hsa-miR-1		hsa-miR-129-5p		hsa-miR-137	hsa-miR-145-3p	hsa-miR-148b-5p		hsa-miR-185-3p	FLNB-AS1
hsa-miR-1	hsa-miR-125a-5p			hsa-miR-137				hsa-miR-185-3p	RP11-495P10.5
hsa-miR-1	hsa-miR-125a-5p	hsa-miR-129-5p			hsa-miR-145-5p	hsa-miR-148b-3p			LINC00426
hsa-miR-1								hsa-miR-185-3p	OGFRP1
hsa-miR-1					hsa-miR-145-5p	hsa-miR-148b-5p			RP11-368I23.2
hsa-miR-1	hsa-miR-125a-5p							hsa-miR-185-3p	RP11-69E11.4
hsa-miR-1	hsa-miR-125a-5p					hsa-miR-148b-5p		hsa-miR-185-3p	MIR22HG
hsa-miR-1	hsa-miR-125a-5p					hsa-miR-148b-3p			LINC00893
hsa-miR-1	hsa-miR-125a-5p	hsa-miR-129-5p	hsa-miR-1297	hsa-miR-137	hsa-miR-145-5p	hsa-miR-148b-5p	hsa-miR-181d-5p	hsa-miR-185-3p	LINC00969
hsa-miR-1	hsa-miR-125a-5p	hsa-miR-129-5p				hsa-miR-148b-5p	hsa-miR-181d-5p	hsa-miR-185-3p	ARHGEF26-AS1
hsa-miR-1				hsa-miR-137					RP11-231I13.2
hsa-miR-1	hsa-miR-125a-5p	hsa-miR-129-5p			hsa-miR-145-3p	hsa-miR-148b-3p		hsa-miR-185-3p	AP001062.7
hsa-miR-1			hsa-miR-1297		hsa-miR-145-5p			hsa-miR-185-5p	LINC00870
hsa-miR-1		hsa-miR-129-5p				hsa-miR-148b-3p		hsa-miR-185-3p	RP11-46A10.5
hsa-miR-1						hsa-miR-148b-5p			CECR3
hsa-miR-1			hsa-miR-1297			hsa-miR-148b-5p	hsa-miR-181d-3p		RP11-755B10.3
hsa-miR-1	hsa-miR-125a-5p				hsa-miR-145-3p			hsa-miR-185-3p	LINC00482
hsa-miR-1									RP11-457K10.1
hsa-miR-1		hsa-miR-129-5p					hsa-miR-181d-5p	hsa-miR-185-3p	RP13-452N2.1
hsa-miR-1		hsa-miR-129-5p	hsa-miR-1297						AC000120.7
hsa-miR-1	hsa-miR-125a-5p	hsa-miR-129-5p	hsa-miR-1297		hsa-miR-145-3p	hsa-miR-148b-3p	hsa-miR-181d-5p	hsa-miR-185-3p	RP11-464F9.1
hsa-miR-1					hsa-miR-145-3p			hsa-miR-185-3p	NPPA-AS1
hsa-miR-1	hsa-miR-125a-5p	hsa-miR-129-5p	hsa-miR-1297	hsa-miR-137	hsa-miR-145-5p	hsa-miR-148b-3p	hsa-miR-181d-5p		SOX2-OT
hsa-miR-1					hsa-miR-145-5p		hsa-miR-181d-3p		CTA-833B7.2
hsa-miR-1	hsa-miR-125a-5p	hsa-miR-129-5p			hsa-miR-145-3p				LINC00518
hsa-miR-1								hsa-miR-185-3p	LINC01547
hsa-miR-1								hsa-miR-185-3p	RP11-274B21.14
hsa-miR-1				hsa-miR-137	hsa-miR-145-3p	hsa-miR-148b-5p			LINC00901
hsa-miR-1			hsa-miR-1297	hsa-miR-137		hsa-miR-148b-5p		hsa-miR-185-3p	C11orf72
hsa-miR-1	hsa-miR-125a-5p	hsa-miR-129-5p			hsa-miR-145-5p		hsa-miR-181d-5p	hsa-miR-185-3p	WT1-AS
hsa-miR-1						hsa-miR-148b-5p	hsa-miR-181d-5p	hsa-miR-185-3p	LINC01006
hsa-miR-1	hsa-miR-125a-5p			hsa-miR-137	hsa-miR-145-5p	hsa-miR-148b-5p		hsa-miR-185-3p	RP11-572M11.4
hsa-miR-1	hsa-miR-125a-5p	hsa-miR-129-5p				hsa-miR-148b-5p	hsa-miR-181d-5p		RP11-379F4.4
hsa-miR-1	hsa-miR-125a-5p	hsa-miR-129-5p	hsa-miR-1297		hsa-miR-145-5p	hsa-miR-148b-5p		hsa-miR-185-3p	LINC00883
hsa-miR-1					hsa-miR-145-5p	hsa-miR-148b-5p	hsa-miR-181d-5p		RP11-146D12.2
hsa-miR-1						hsa-miR-148b-3p		hsa-miR-185-3p	PRKAG2-AS1
hsa-miR-1									AC018730.4
hsa-miR-1					hsa-miR-145-5p	hsa-miR-148b-3p	hsa-miR-181d-3p		PDZRN3-AS1
hsa-miR-1		hsa-miR-129-5p	hsa-miR-1297	hsa-miR-137				hsa-miR-185-3p	AC012358.8
hsa-miR-1									RP11-185E8.1
hsa-miR-1						hsa-miR-148b-3p		hsa-miR-185-3p	RP11-518L10.5
hsa-miR-1		hsa-miR-129-5p			hsa-miR-145-3p	hsa-miR-148b-5p			LINC01192
hsa-miR-1									HNF1A-AS1
hsa-miR-1								hsa-miR-185-3p	RP11-6F2.5
hsa-miR-1			hsa-miR-1297			hsa-miR-148b-3p			ZBTB20-AS1
hsa-miR-1	hsa-miR-125a-5p	hsa-miR-129-5p	hsa-miR-1297		hsa-miR-145-5p	hsa-miR-148b-5p	hsa-miR-181d-5p		PRICKLE2-AS1
hsa-miR-1	hsa-miR-125a-5p			hsa-miR-137	hsa-miR-145-5p	hsa-miR-148b-5p		hsa-miR-185-3p	RP11-379B18.5
hsa-miR-1	hsa-miR-125a-5p		hsa-miR-1297		hsa-miR-145-5p	hsa-miR-148b-5p	hsa-miR-181d-5p		RP11-221J22.2
hsa-miR-1			hsa-miR-1297		hsa-miR-145-3p	hsa-miR-148b-5p			RP11-649A16.1
hsa-miR-1									CCDC39-AS1
hsa-miR-1									IBA57-AS1
hsa-miR-1	hsa-miR-125a-5p							hsa-miR-185-3p	UBOX5-AS1
hsa-miR-1	hsa-miR-125a-5p	hsa-miR-129-5p	hsa-miR-1297			hsa-miR-148b-5p	hsa-miR-181d-5p		C3orf35
hsa-miR-1			hsa-miR-1297		hsa-miR-145-5p	hsa-miR-148b-5p		hsa-miR-185-3p	MORC2-AS1
hsa-miR-1			hsa-miR-1297			hsa-miR-148b-3p		hsa-miR-185-3p	NEXN-AS1
hsa-miR-1		hsa-miR-129-5p							TM4SF19-AS1
hsa-miR-1	hsa-miR-125a-5p				hsa-miR-145-5p	hsa-miR-148b-5p			LINC01285
hsa-miR-1		hsa-miR-129-5p			hsa-miR-145-3p	hsa-miR-148b-5p		hsa-miR-185-3p	OLMALINC
hsa-miR-1		hsa-miR-129-5p				hsa-miR-148b-5p			RP11-59O6.3
hsa-miR-1	hsa-miR-125a-5p				hsa-miR-145-3p		hsa-miR-181d-5p		LINC00941
hsa-miR-1		hsa-miR-129-5p				hsa-miR-148b-5p			LINC00501
hsa-miR-1	hsa-miR-125a-5p			hsa-miR-137	hsa-miR-145-5p				RP11-332M2.1
hsa-miR-1			hsa-miR-1297		hsa-miR-145-3p			hsa-miR-185-3p	Z99756.1
hsa-miR-1		hsa-miR-129-5p					hsa-miR-181d-3p		AC015969.3
hsa-miR-1	hsa-miR-125a-5p	hsa-miR-129-5p			hsa-miR-145-5p	hsa-miR-148b-5p	hsa-miR-181d-3p	hsa-miR-185-3p	AC109642.1
hsa-miR-1	hsa-miR-125a-5p		hsa-miR-1297		hsa-miR-145-5p	hsa-miR-148b-5p	hsa-miR-181d-5p	hsa-miR-185-3p	AC011747.4
hsa-miR-1	hsa-miR-125a-5p								C16orf47
hsa-miR-1	hsa-miR-125a-5p			hsa-miR-137		hsa-miR-148b-3p			AC007563.1
hsa-miR-1			hsa-miR-1297		hsa-miR-145-5p	hsa-miR-148a-5p		hsa-miR-185-3p	RP11-340I6.7
hsa-miR-1	hsa-miR-125a-5p				hsa-miR-145-5p	hsa-miR-148b-5p		hsa-miR-185-3p	KDM4A-AS1
hsa-miR-1		hsa-miR-129-5p						hsa-miR-185-3p	RP5-1100I6.1
hsa-miR-1		hsa-miR-129-5p			hsa-miR-145-3p	hsa-miR-148b-5p	hsa-miR-181d-3p	hsa-miR-185-3p	TMEM147-AS1
hsa-miR-1									RP11-195C7.1
hsa-miR-1			hsa-miR-1297		hsa-miR-145-5p			hsa-miR-185-3p	ELFN1-AS1
hsa-miR-1	hsa-miR-125a-5p	hsa-miR-129-5p			hsa-miR-145-5p	hsa-miR-148b-5p	hsa-miR-181d-3p	hsa-miR-185-3p	C20orf203
hsa-miR-1	hsa-miR-125a-5p							hsa-miR-185-3p	PRR31
hsa-miR-1		hsa-miR-129-5p				hsa-miR-148b-3p	hsa-miR-181d-5p		SNHG12
hsa-miR-1			hsa-miR-1297		hsa-miR-145-5p	hsa-miR-148b-5p		hsa-miR-185-3p	AC000099.1
hsa-miR-1		hsa-miR-129-5p	hsa-miR-1297	hsa-miR-137		hsa-miR-148b-3p			LINC01102
hsa-miR-1		hsa-miR-129-5p							LINC00993
hsa-miR-1			hsa-miR-1297		hsa-miR-145-5p	hsa-miR-148b-5p	hsa-miR-181d-5p		AC009299.2
hsa-miR-1		hsa-miR-129-5p							AC010148.1
hsa-miR-1					hsa-miR-145-5p			hsa-miR-185-3p	RP11-634B7.4
hsa-miR-1	hsa-miR-125a-5p	hsa-miR-129-5p	hsa-miR-1297		hsa-miR-145-5p	hsa-miR-148b-5p	hsa-miR-181d-5p	hsa-miR-185-3p	LINC00607
hsa-miR-1		hsa-miR-129-5p			hsa-miR-145-3p				AC004593.3
hsa-miR-1	hsa-miR-125a-5p	hsa-miR-129-5p	hsa-miR-1297					hsa-miR-185-3p	ATP6V0E2-AS1
hsa-miR-1				hsa-miR-137	hsa-miR-145-5p		hsa-miR-181d-5p		AC074391.1
hsa-miR-1									RP1-158P9.1
hsa-miR-1			hsa-miR-1297		hsa-miR-145-3p	hsa-miR-148b-5p		hsa-miR-185-3p	LINC00494
hsa-miR-1	hsa-miR-125a-5p				hsa-miR-145-5p	hsa-miR-148b-3p	hsa-miR-181d-5p	hsa-miR-185-3p	LINC01291
hsa-miR-1									CTC-308K20.1
hsa-miR-1				hsa-miR-137				hsa-miR-185-3p	CTC-281M20.1
hsa-miR-1	hsa-miR-125a-5p	hsa-miR-129-5p		hsa-miR-137	hsa-miR-145-5p	hsa-miR-148b-5p	hsa-miR-181d-5p	hsa-miR-185-3p	MAMDC2-AS1
hsa-miR-1						hsa-miR-148b-5p		hsa-miR-185-3p	RP5-1004I9.1
hsa-miR-1		hsa-miR-129-5p	hsa-miR-1297				hsa-miR-181d-5p	hsa-miR-185-3p	RP13-379L11.2
hsa-miR-1	hsa-miR-125a-5p		hsa-miR-1297					hsa-miR-185-3p	RP11-188C12.3
hsa-miR-1	hsa-miR-125a-5p				hsa-miR-145-5p			hsa-miR-185-3p	RP11-380J14.1
hsa-miR-1	hsa-miR-125a-5p						hsa-miR-181d-5p	hsa-miR-185-3p	RP11-219G17.4
hsa-miR-1	hsa-miR-125a-5p				hsa-miR-145-3p		hsa-miR-181d-5p		LINC00619
hsa-miR-1	hsa-miR-125a-5p	hsa-miR-129-5p	hsa-miR-1297		hsa-miR-145-5p	hsa-miR-148b-5p	hsa-miR-181d-5p	hsa-miR-185-3p	LINC00963
hsa-miR-1	hsa-miR-125a-5p						hsa-miR-181d-5p		RP3-329E20.2
hsa-miR-1					hsa-miR-145-5p	hsa-miR-148b-5p	hsa-miR-181d-5p	hsa-miR-185-5p	RP11-337C18.8
hsa-miR-1							hsa-miR-181d-5p		PPEF1-AS1
hsa-miR-1	hsa-miR-125a-5p			hsa-miR-137	hsa-miR-145-5p	hsa-miR-148b-5p	hsa-miR-181d-3p		RP11-193H5.1
hsa-miR-1	hsa-miR-125a-5p								AC009498.1
hsa-miR-1									CATIP-AS2
hsa-miR-1	hsa-miR-125a-5p	hsa-miR-129-5p	hsa-miR-1297	hsa-miR-137	hsa-miR-145-5p	hsa-miR-148b-5p	hsa-miR-181d-5p	hsa-miR-185-3p	TTN-AS1
hsa-miR-1									UPP2-IT1
hsa-miR-1	hsa-miR-125a-5p			hsa-miR-137					AC147651.4
hsa-miR-1									RP11-298E9.5
hsa-miR-1					hsa-miR-145-5p				MLIP-IT1
hsa-miR-1	hsa-miR-125a-5p	hsa-miR-129-5p	hsa-miR-1297			hsa-miR-148b-5p	hsa-miR-181d-5p	hsa-miR-185-3p	RP11-573D15.8
hsa-miR-1	hsa-miR-125a-5p	hsa-miR-129-5p	hsa-miR-1297	hsa-miR-137	hsa-miR-145-5p	hsa-miR-148b-3p			AC008067.2
hsa-miR-1		hsa-miR-129-5p	hsa-miR-1297	hsa-miR-137	hsa-miR-145-5p	hsa-miR-148b-5p	hsa-miR-181d-5p		RP4-669L17.10
hsa-miR-1								hsa-miR-185-3p	AC018890.4
hsa-miR-1	hsa-miR-125a-5p								RAI1-AS1
hsa-miR-1	hsa-miR-125a-5p								UNQ6494
hsa-miR-1					hsa-miR-145-3p	hsa-miR-148b-3p	hsa-miR-181d-5p	hsa-miR-185-3p	RP11-139I14.2
hsa-miR-1	hsa-miR-125a-5p	hsa-miR-129-5p	hsa-miR-1297		hsa-miR-145-5p	hsa-miR-148b-5p	hsa-miR-181d-5p	hsa-miR-185-3p	DGCR5
hsa-miR-1				hsa-miR-137		hsa-miR-148b-5p			AC012668.2
hsa-miR-1					hsa-miR-145-5p			hsa-miR-185-3p	TTLL11-IT1
hsa-miR-1						hsa-miR-148b-5p	hsa-miR-181d-5p		KCND3-AS1
hsa-miR-1		hsa-miR-129-5p		hsa-miR-137					TTTY21B
hsa-miR-1									AC073284.4
hsa-miR-1				hsa-miR-137					AC005538.5
hsa-miR-1		hsa-miR-129-5p	hsa-miR-1297				hsa-miR-181d-5p		AC069277.2
hsa-miR-1	hsa-miR-125a-5p	hsa-miR-129-5p	hsa-miR-1297	hsa-miR-137	hsa-miR-145-5p	hsa-miR-148b-5p	hsa-miR-181d-5p	hsa-miR-185-3p	PAX8-AS1
hsa-miR-1	hsa-miR-125a-5p					hsa-miR-148b-3p	hsa-miR-181d-5p	hsa-miR-185-3p	LINC01164
hsa-miR-1	hsa-miR-125a-5p	hsa-miR-129-5p	hsa-miR-1297		hsa-miR-145-5p	hsa-miR-148b-5p		hsa-miR-185-3p	FOXD2-AS1
hsa-miR-1		hsa-miR-129-5p		hsa-miR-137	hsa-miR-145-5p	hsa-miR-148b-5p	hsa-miR-181d-5p	hsa-miR-185-3p	RP11-280O1.2
hsa-miR-1		hsa-miR-129-5p		hsa-miR-137	hsa-miR-145-5p	hsa-miR-148b-5p			AP000476.1
hsa-miR-1		hsa-miR-129-5p			hsa-miR-145-3p	hsa-miR-148b-3p		hsa-miR-185-3p	LINC00959
hsa-miR-1	hsa-miR-125a-5p	hsa-miR-129-5p	hsa-miR-1297	hsa-miR-137	hsa-miR-145-3p		hsa-miR-181d-5p	hsa-miR-185-3p	AP003025.2
hsa-miR-1					hsa-miR-145-5p	hsa-miR-148b-5p	hsa-miR-181d-5p		AC107081.5
hsa-miR-1			hsa-miR-1297				hsa-miR-181d-3p		LINC01231
hsa-miR-1	hsa-miR-125a-5p	hsa-miR-129-5p	hsa-miR-1297				hsa-miR-181d-5p		RP11-707P20.1
hsa-miR-1		hsa-miR-129-5p			hsa-miR-145-5p				RP5-945F2.2
hsa-miR-1	hsa-miR-125a-5p		hsa-miR-1297	hsa-miR-137		hsa-miR-148b-5p	hsa-miR-181d-5p	hsa-miR-185-3p	RAMP2-AS1
hsa-miR-1	hsa-miR-125a-5p				hsa-miR-145-5p	hsa-miR-148b-3p	hsa-miR-181d-5p	hsa-miR-185-3p	MIRLET7BHG
hsa-miR-1								hsa-miR-185-3p	AC023115.4
hsa-miR-1	hsa-miR-125a-5p	hsa-miR-129-5p			hsa-miR-145-3p	hsa-miR-148b-3p			LINC00347
hsa-miR-1					hsa-miR-145-3p		hsa-miR-181d-5p		RP11-66A2.2
hsa-miR-1					hsa-miR-145-5p	hsa-miR-148b-5p			RP11-89N17.4
hsa-miR-1		hsa-miR-129-5p							GATA3-AS1
hsa-miR-1	hsa-miR-125a-5p	hsa-miR-129-5p		hsa-miR-137	hsa-miR-145-5p			hsa-miR-185-3p	RP11-440G9.1
hsa-miR-1		hsa-miR-129-5p			hsa-miR-145-3p	hsa-miR-148b-5p	hsa-miR-181d-5p		LINC00479
hsa-miR-1									RP11-132N15.2
hsa-miR-1						hsa-miR-148b-5p			AC123023.1
hsa-miR-1			hsa-miR-1297			hsa-miR-148b-5p			RP11-523L1.2
hsa-miR-1			hsa-miR-1297						LINC00427
hsa-miR-1	hsa-miR-125a-5p				hsa-miR-145-5p	hsa-miR-148b-5p	hsa-miR-181d-5p		RP11-366L20.2
hsa-miR-1				hsa-miR-137					DAPK1-IT1
hsa-miR-1		hsa-miR-129-5p							RP11-978I15.10
hsa-miR-1						hsa-miR-148b-5p			LINC01563
hsa-miR-1		hsa-miR-129-5p			hsa-miR-145-5p	hsa-miR-148b-5p	hsa-miR-181d-5p	hsa-miR-185-3p	CBR3-AS1
hsa-miR-1									RP11-3P22.1
hsa-miR-1		hsa-miR-129-5p							LINC01474
hsa-miR-1	hsa-miR-125a-5p		hsa-miR-1297		hsa-miR-145-3p	hsa-miR-148b-5p			NIFK-AS1
hsa-miR-1					hsa-miR-145-5p				AC006004.1
hsa-miR-1			hsa-miR-1297		hsa-miR-145-5p	hsa-miR-148b-3p			RP11-63B19.1
hsa-miR-1			hsa-miR-1297	hsa-miR-137	hsa-miR-145-5p				RP11-411K7.1
hsa-miR-1				hsa-miR-137			hsa-miR-181d-5p		LINC01282
hsa-miR-1	hsa-miR-125a-5p					hsa-miR-148b-5p			MKLN1-AS
hsa-miR-1						hsa-miR-148b-3p	hsa-miR-181d-5p		AC078941.1
hsa-miR-1			hsa-miR-1297		hsa-miR-145-5p	hsa-miR-148b-5p		hsa-miR-185-3p	RP11-320N21.1
hsa-miR-1					hsa-miR-145-5p		hsa-miR-181d-5p		RP11-834C11.4
hsa-miR-1									RP11-297B17.3
hsa-miR-1		hsa-miR-129-5p	hsa-miR-1297					hsa-miR-185-3p	RP11-588L15.2
hsa-miR-1	hsa-miR-125a-5p				hsa-miR-145-3p		hsa-miR-181d-3p	hsa-miR-185-3p	RP11-253E3.3
hsa-miR-1								hsa-miR-185-3p	CTC-338M12.6
hsa-miR-1							hsa-miR-181d-3p		SMAD1-AS1
hsa-miR-1		hsa-miR-129-5p				hsa-miR-148b-5p			RP11-357D18.1
hsa-miR-1		hsa-miR-129-5p			hsa-miR-145-5p	hsa-miR-148a-5p			RP11-345F18.1
hsa-miR-1	hsa-miR-125a-5p	hsa-miR-129-5p	hsa-miR-1297		hsa-miR-145-5p	hsa-miR-148b-5p	hsa-miR-181d-5p	hsa-miR-185-3p	ZBED3-AS1
hsa-miR-1		hsa-miR-129-5p	hsa-miR-1297		hsa-miR-145-3p		hsa-miR-181d-5p		RP11-230G5.2
hsa-miR-1						hsa-miR-148b-5p		hsa-miR-185-3p	RP11-63A11.1
hsa-miR-1			hsa-miR-1297				hsa-miR-181d-5p	hsa-miR-185-3p	SNHG18
hsa-miR-1	hsa-miR-125a-5p	hsa-miR-129-5p		hsa-miR-137					RP11-46H11.3
hsa-miR-1				hsa-miR-137				hsa-miR-185-3p	AC093323.3
hsa-miR-1						hsa-miR-148b-3p			AC104389.28
hsa-miR-1		hsa-miR-129-5p							AC004069.2
hsa-miR-1									CTD-2066L21.2
hsa-miR-1			hsa-miR-1297				hsa-miR-181d-5p		RP11-171N4.2
hsa-miR-1		hsa-miR-129-5p				hsa-miR-148b-5p		hsa-miR-185-3p	RP11-116O11.1
hsa-miR-1		hsa-miR-129-5p		hsa-miR-137		hsa-miR-148b-3p	hsa-miR-181d-5p		RP11-81H14.2
hsa-miR-1					hsa-miR-145-3p	hsa-miR-148b-3p			AC091962.3
hsa-miR-1			hsa-miR-1297		hsa-miR-145-5p				UCHL1-AS1
hsa-miR-1		hsa-miR-129-5p				hsa-miR-148b-3p			ZFPM2-AS1
hsa-miR-1		hsa-miR-129-5p	hsa-miR-1297	hsa-miR-137		hsa-miR-148b-5p			RP11-582J16.4
hsa-miR-1	hsa-miR-125a-5p					hsa-miR-148b-5p		hsa-miR-185-5p	CTC-321K16.4
hsa-miR-1		hsa-miR-129-5p		hsa-miR-137					RP11-100N20.1
hsa-miR-1									RP11-893F2.6
hsa-miR-1		hsa-miR-129-5p			hsa-miR-145-3p	hsa-miR-148b-5p			RP11-81H3.2
hsa-miR-1						hsa-miR-148b-5p		hsa-miR-185-3p	LINC00917
hsa-miR-1	hsa-miR-125a-5p				hsa-miR-145-3p	hsa-miR-148b-5p		hsa-miR-185-3p	F11-AS1
hsa-miR-1						hsa-miR-148b-5p			RP11-521E5.1
hsa-miR-1		hsa-miR-129-5p	hsa-miR-1297			hsa-miR-148a-5p			RP11-1149O23.4
hsa-miR-1	hsa-miR-125a-5p					hsa-miR-148b-5p			ARHGEF38-IT1
hsa-miR-1									RP11-661C8.3
hsa-miR-1									RP11-692D12.1
hsa-miR-1		hsa-miR-129-5p	hsa-miR-1297	hsa-miR-137	hsa-miR-145-5p	hsa-miR-148b-5p			LINC01216
hsa-miR-1	hsa-miR-125a-5p								CTC-498J12.1
hsa-miR-1					hsa-miR-145-5p	hsa-miR-148b-3p			CTD-2154I11.2
hsa-miR-1	hsa-miR-125a-5p		hsa-miR-1297		hsa-miR-145-5p				RP11-305O6.3
hsa-miR-1									CTB-1I21.1
hsa-miR-1		hsa-miR-129-5p					hsa-miR-181d-5p		LINC00989
hsa-miR-1						hsa-miR-148b-5p	hsa-miR-181d-5p		RP11-130F10.1
hsa-miR-1		hsa-miR-129-5p	hsa-miR-1297	hsa-miR-137	hsa-miR-145-3p	hsa-miR-148b-5p			RP11-584P21.2
hsa-miR-1	hsa-miR-125a-5p				hsa-miR-145-3p				RP11-781M16.2
hsa-miR-1	hsa-miR-125a-5p		hsa-miR-1297		hsa-miR-145-5p	hsa-miR-148a-5p			RP11-814P5.1
hsa-miR-1	hsa-miR-125a-5p	hsa-miR-129-5p		hsa-miR-137	hsa-miR-145-5p	hsa-miR-148a-5p	hsa-miR-181d-5p	hsa-miR-185-3p	SLC7A11-AS1
hsa-miR-1		hsa-miR-129-5p				hsa-miR-148b-5p			RP11-161D15.2
hsa-miR-1						hsa-miR-148b-3p	hsa-miR-181d-5p		RP11-541P9.3
hsa-miR-1		hsa-miR-129-5p			hsa-miR-145-3p				CTB-131B5.2
hsa-miR-1			hsa-miR-1297		hsa-miR-145-5p	hsa-miR-148b-3p	hsa-miR-181d-5p	hsa-miR-185-3p	CTC-529P8.1
hsa-miR-1			hsa-miR-1297		hsa-miR-145-5p	hsa-miR-148b-3p	hsa-miR-181d-5p	hsa-miR-185-3p	AC007126.1
hsa-miR-1			hsa-miR-1297						RP11-98O2.1
hsa-miR-1	hsa-miR-125a-5p	hsa-miR-129-5p		hsa-miR-137	hsa-miR-145-5p	hsa-miR-148b-5p			RP11-96P7.1
hsa-miR-1	hsa-miR-125a-5p	hsa-miR-129-5p	hsa-miR-1297						CTC-493L21.1
hsa-miR-1		hsa-miR-129-5p	hsa-miR-1297		hsa-miR-145-5p	hsa-miR-148b-3p	hsa-miR-181d-5p	hsa-miR-185-3p	RP11-47I22.2
hsa-miR-1									CTD-2233C11.2
hsa-miR-1		hsa-miR-129-5p					hsa-miR-181d-5p	hsa-miR-185-3p	RP11-565A3.2
hsa-miR-1	hsa-miR-125a-5p		hsa-miR-1297		hsa-miR-145-3p	hsa-miR-148b-5p			RP11-933H2.4
hsa-miR-1									RP11-455F5.3
hsa-miR-1	hsa-miR-125a-5p					hsa-miR-148b-3p			RP3-513G18.2
hsa-miR-1	hsa-miR-125a-5p		hsa-miR-1297				hsa-miR-181d-5p	hsa-miR-185-3p	RP11-486L19.2
hsa-miR-1	hsa-miR-125a-5p	hsa-miR-129-5p			hsa-miR-145-5p	hsa-miR-148a-5p	hsa-miR-181d-5p		AC006552.1
hsa-miR-1						hsa-miR-148b-5p			RP11-622A1.2
hsa-miR-1									RP11-395I6.2
hsa-miR-1					hsa-miR-145-5p	hsa-miR-148b-5p		hsa-miR-185-3p	RP11-310P5.2
hsa-miR-1							hsa-miR-181d-3p	hsa-miR-185-3p	RP11-1391J7.1
hsa-miR-1						hsa-miR-148b-3p			RP11-83M16.6
hsa-miR-1	hsa-miR-125a-5p				hsa-miR-145-3p		hsa-miR-181d-5p		CLSTN2-AS1
hsa-miR-1			hsa-miR-1297						RP11-653B10.1
hsa-miR-1				hsa-miR-137		hsa-miR-148b-5p			LINC01484
hsa-miR-1						hsa-miR-148b-3p			RP11-380I10.4
hsa-miR-1									CTD-3118D11.3
hsa-miR-1				hsa-miR-137	hsa-miR-145-3p	hsa-miR-148b-5p			RP11-758M4.4
hsa-miR-1					hsa-miR-145-3p	hsa-miR-148b-3p	hsa-miR-181d-3p	hsa-miR-185-3p	H19
hsa-miR-1		hsa-miR-129-5p							RP11-893F2.13
hsa-miR-1									RP11-1114I9.1
hsa-miR-1	hsa-miR-125a-5p	hsa-miR-129-5p	hsa-miR-1297			hsa-miR-148b-5p			CTC-231O11.1
hsa-miR-1	hsa-miR-125a-5p	hsa-miR-129-5p	hsa-miR-1297		hsa-miR-145-3p	hsa-miR-148b-3p			HOXA-AS2
hsa-miR-1						hsa-miR-148b-5p			RP11-649G15.2
hsa-miR-1	hsa-miR-125a-5p					hsa-miR-148a-5p			CTC-265N9.1
hsa-miR-1									LINC01300
hsa-miR-1					hsa-miR-145-3p	hsa-miR-148b-5p			RP11-531A24.5
hsa-miR-1									RP11-317N12.1
hsa-miR-1									CTA-392C11.1
hsa-miR-1									RP11-103H7.5
hsa-miR-1	hsa-miR-125a-5p								RP11-281O15.4
hsa-miR-1						hsa-miR-148b-3p			RP11-574O7.1
hsa-miR-1									RP11-452N4.1
hsa-miR-1									RP11-675F6.4
hsa-miR-1		hsa-miR-129-5p			hsa-miR-145-5p	hsa-miR-148b-3p			RP11-731F5.1
hsa-miR-1		hsa-miR-129-5p			hsa-miR-145-5p		hsa-miR-181d-3p		RP11-48B3.3
hsa-miR-1								hsa-miR-185-3p	CTB-33O18.2
hsa-miR-1		hsa-miR-129-5p							CTB-78F1.1
hsa-miR-1									RP11-96A1.5
hsa-miR-1			hsa-miR-1297			hsa-miR-148b-5p	hsa-miR-181d-5p	hsa-miR-185-3p	RP11-177H13.2
hsa-miR-1		hsa-miR-129-5p	hsa-miR-1297						RP11-546K22.1
hsa-miR-1								hsa-miR-185-3p	RP11-386G21.2
hsa-miR-1		hsa-miR-129-5p		hsa-miR-137			hsa-miR-181d-5p		FER1L6-AS2
hsa-miR-1	hsa-miR-125a-5p					hsa-miR-148b-5p			FAM85B
hsa-miR-1						hsa-miR-148b-5p			RP11-26E5.1
hsa-miR-1									CASC21
hsa-miR-1	hsa-miR-125a-5p	hsa-miR-129-5p	hsa-miR-1297	hsa-miR-137	hsa-miR-145-5p	hsa-miR-148b-5p			AC105760.3
hsa-miR-1	hsa-miR-125a-5p	hsa-miR-129-5p					hsa-miR-181d-5p	hsa-miR-185-3p	RP11-575F12.1
hsa-miR-1	hsa-miR-125a-5p	hsa-miR-129-5p			hsa-miR-145-3p	hsa-miR-148b-5p	hsa-miR-181d-5p	hsa-miR-185-3p	IGF2BP2-AS1
hsa-miR-1			hsa-miR-1297	hsa-miR-137	hsa-miR-145-3p			hsa-miR-185-3p	SNHG16
hsa-miR-1					hsa-miR-145-5p	hsa-miR-148b-5p			LINC01116
hsa-miR-1		hsa-miR-129-5p		hsa-miR-137		hsa-miR-148b-5p			AC007364.1
hsa-miR-1			hsa-miR-1297			hsa-miR-148b-3p		hsa-miR-185-3p	CTD-2170G1.2
hsa-miR-1						hsa-miR-148b-5p			RP11-317O24.2
hsa-miR-1						hsa-miR-148b-3p			RP11-326C3.11
hsa-miR-1									RP11-946L20.4
hsa-miR-1		hsa-miR-129-5p		hsa-miR-137					RP11-659E9.4
hsa-miR-1									CTD-2318H23.1
hsa-miR-1	hsa-miR-125a-5p				hsa-miR-145-5p	hsa-miR-148b-5p			RP11-18H21.3
hsa-miR-1				hsa-miR-137	hsa-miR-145-3p	hsa-miR-148b-3p	hsa-miR-181d-5p		LINC00958
hsa-miR-1	hsa-miR-125a-5p	hsa-miR-129-5p		hsa-miR-137		hsa-miR-148b-5p			RP11-420A23.1
hsa-miR-1			hsa-miR-1297						RP11-171N4.1
hsa-miR-1									RP11-724M22.1
hsa-miR-1					hsa-miR-145-5p	hsa-miR-148b-3p			RP11-459E5.1
hsa-miR-1		hsa-miR-129-5p	hsa-miR-1297	hsa-miR-137	hsa-miR-145-5p	hsa-miR-148b-5p			TUG1
hsa-miR-1		hsa-miR-129-5p				hsa-miR-148b-3p	hsa-miR-181d-5p	hsa-miR-185-3p	RP11-1102P16.1
hsa-miR-1	hsa-miR-125a-5p	hsa-miR-129-5p			hsa-miR-145-3p	hsa-miR-148b-5p			AC012613.2
hsa-miR-1									RP11-48D4.2
hsa-miR-1	hsa-miR-125a-5p			hsa-miR-137		hsa-miR-148b-5p			RP11-324F11.1
hsa-miR-1						hsa-miR-148b-3p			RP11-346L1.2
hsa-miR-1			hsa-miR-1297		hsa-miR-145-3p	hsa-miR-148b-3p	hsa-miR-181d-5p	hsa-miR-185-3p	RP11-96C23.13
hsa-miR-1			hsa-miR-1297		hsa-miR-145-5p	hsa-miR-148b-5p			AC062028.1
hsa-miR-1	hsa-miR-125a-5p					hsa-miR-148b-5p	hsa-miR-181d-3p		AC084082.3
hsa-miR-1	hsa-miR-125a-5p	hsa-miR-129-5p					hsa-miR-181d-5p	hsa-miR-185-3p	LINC00599
hsa-miR-1								hsa-miR-185-3p	KB-1507C5.3
hsa-miR-1		hsa-miR-129-5p	hsa-miR-1297		hsa-miR-145-5p	hsa-miR-148b-5p		hsa-miR-185-3p	LINC00470
hsa-miR-1									RP11-473J6.1
hsa-miR-1		hsa-miR-129-5p				hsa-miR-148b-5p	hsa-miR-181d-3p		FAM87B
hsa-miR-1	hsa-miR-125a-5p	hsa-miR-129-5p			hsa-miR-145-5p	hsa-miR-148b-5p	hsa-miR-181d-5p		CASC2
hsa-miR-1			hsa-miR-1297		hsa-miR-145-5p	hsa-miR-148b-5p		hsa-miR-185-3p	RP11-512C24.3
hsa-miR-1		hsa-miR-129-5p			hsa-miR-145-3p	hsa-miR-148b-3p			CPEB2-AS1
hsa-miR-1			hsa-miR-1297			hsa-miR-148b-5p	hsa-miR-181d-5p	hsa-miR-185-3p	RP11-218M22.1
hsa-miR-1		hsa-miR-129-5p	hsa-miR-1297		hsa-miR-145-5p	hsa-miR-148b-3p		hsa-miR-185-3p	CTB-127C13.1
hsa-miR-1	hsa-miR-125a-5p								LINC01561
hsa-miR-1	hsa-miR-125a-5p		hsa-miR-1297		hsa-miR-145-5p				RP5-1061H20.4
hsa-miR-1				hsa-miR-137		hsa-miR-148b-5p		hsa-miR-185-3p	ZNRF3-AS1
hsa-miR-1					hsa-miR-145-5p	hsa-miR-148b-5p	hsa-miR-181d-5p		ZBED5-AS1
hsa-miR-1	hsa-miR-125a-5p	hsa-miR-129-5p	hsa-miR-1297	hsa-miR-137	hsa-miR-145-5p	hsa-miR-148b-5p	hsa-miR-181d-3p		RP11-902B17.1
hsa-miR-1	hsa-miR-125a-5p				hsa-miR-145-5p	hsa-miR-148b-3p			LINC00086
hsa-miR-1	hsa-miR-125a-5p			hsa-miR-137	hsa-miR-145-5p	hsa-miR-148b-3p	hsa-miR-181d-5p	hsa-miR-185-3p	RP11-510M2.2
hsa-miR-1	hsa-miR-125a-5p		hsa-miR-1297	hsa-miR-137	hsa-miR-145-5p	hsa-miR-148b-5p		hsa-miR-185-3p	RP11-486O12.2
hsa-miR-1	hsa-miR-125a-5p					hsa-miR-148b-5p			PDX1-AS1
hsa-miR-1							hsa-miR-181d-3p		RP11-629G13.1
hsa-miR-1		hsa-miR-129-5p	hsa-miR-1297	hsa-miR-137	hsa-miR-145-5p	hsa-miR-148b-5p	hsa-miR-181d-5p	hsa-miR-185-3p	OIP5-AS1
hsa-miR-1	hsa-miR-125a-5p	hsa-miR-129-5p	hsa-miR-1297	hsa-miR-137	hsa-miR-145-3p		hsa-miR-181d-5p	hsa-miR-185-3p	NNT-AS1
hsa-miR-1					hsa-miR-145-3p	hsa-miR-148b-5p	hsa-miR-181d-5p	hsa-miR-185-3p	C15orf56
hsa-miR-1		hsa-miR-129-5p	hsa-miR-1297	hsa-miR-137	hsa-miR-145-5p	hsa-miR-148b-3p	hsa-miR-181d-5p	hsa-miR-185-3p	CTD-2368P22.1
hsa-miR-1	hsa-miR-125a-5p					hsa-miR-148b-5p		hsa-miR-185-3p	AC110781.3
hsa-miR-1	hsa-miR-125a-5p	hsa-miR-129-5p				hsa-miR-148b-5p	hsa-miR-181d-5p		C15orf54
hsa-miR-1					hsa-miR-145-3p	hsa-miR-148b-5p		hsa-miR-185-3p	RP11-276H1.3
hsa-miR-1	hsa-miR-125a-5p				hsa-miR-145-5p	hsa-miR-148b-5p		hsa-miR-185-3p	FLJ12825
hsa-miR-1	hsa-miR-125a-5p					hsa-miR-148b-3p			CTD-2574D22.2
hsa-miR-1	hsa-miR-125a-5p		hsa-miR-1297						RP11-32B5.7
hsa-miR-1		hsa-miR-129-5p				hsa-miR-148b-5p	hsa-miR-181d-3p	hsa-miR-185-5p	SNCA-AS1
hsa-miR-1	hsa-miR-125a-5p	hsa-miR-129-5p	hsa-miR-1297			hsa-miR-148b-5p	hsa-miR-181d-5p	hsa-miR-185-3p	CCAT1
hsa-miR-1		hsa-miR-129-5p			hsa-miR-145-5p	hsa-miR-148b-5p			RP5-940J5.6
hsa-miR-1	hsa-miR-125a-5p			hsa-miR-137	hsa-miR-145-3p	hsa-miR-148b-3p	hsa-miR-181d-3p	hsa-miR-185-3p	LINC00982
hsa-miR-1		hsa-miR-129-5p		hsa-miR-137		hsa-miR-148a-5p	hsa-miR-181d-5p	hsa-miR-185-3p	RP11-967K21.1
hsa-miR-1			hsa-miR-1297	hsa-miR-137			hsa-miR-181d-5p	hsa-miR-185-3p	SEC24B-AS1
hsa-miR-1								hsa-miR-185-3p	TRIM52-AS1
hsa-miR-1	hsa-miR-125a-5p						hsa-miR-181d-5p	hsa-miR-185-3p	LINC01498
hsa-miR-1									A2M-AS1
hsa-miR-1	hsa-miR-125a-5p	hsa-miR-129-5p	hsa-miR-1297		hsa-miR-145-5p		hsa-miR-181d-3p	hsa-miR-185-3p	C9orf139
hsa-miR-1					hsa-miR-145-3p		hsa-miR-181d-5p		DACT3-AS1
hsa-miR-1	hsa-miR-125a-5p				hsa-miR-145-5p	hsa-miR-148b-5p		hsa-miR-185-3p	RP11-620J15.2
hsa-miR-1	hsa-miR-125a-5p				hsa-miR-145-5p	hsa-miR-148a-5p		hsa-miR-185-3p	AF146191.4
hsa-miR-1	hsa-miR-125a-5p	hsa-miR-129-5p				hsa-miR-148b-5p	hsa-miR-181d-5p	hsa-miR-185-3p	LINC00900
hsa-miR-1		hsa-miR-129-5p	hsa-miR-1297			hsa-miR-148b-5p	hsa-miR-181d-5p		WDFY3-AS2
hsa-miR-1		hsa-miR-129-5p	hsa-miR-1297					hsa-miR-185-3p	RP11-847H18.2
hsa-miR-1	hsa-miR-125a-5p	hsa-miR-129-5p			hsa-miR-145-5p	hsa-miR-148b-5p	hsa-miR-181d-5p		LINC01024
hsa-miR-1						hsa-miR-148b-5p			ARAP1-AS2
hsa-miR-1	hsa-miR-125a-5p	hsa-miR-129-5p	hsa-miR-1297	hsa-miR-137	hsa-miR-145-5p	hsa-miR-148b-5p			RNF139-AS1
hsa-miR-1		hsa-miR-129-5p	hsa-miR-1297		hsa-miR-145-5p	hsa-miR-148b-5p			LINC01559
hsa-miR-1		hsa-miR-129-5p			hsa-miR-145-5p	hsa-miR-148b-5p	hsa-miR-181d-5p		RP11-286E11.1
hsa-miR-1	hsa-miR-125a-5p	hsa-miR-129-5p	hsa-miR-1297		hsa-miR-145-5p	hsa-miR-148b-5p	hsa-miR-181d-5p		RP11-15B17.1
hsa-miR-1		hsa-miR-129-5p	hsa-miR-1297	hsa-miR-137		hsa-miR-148b-3p			RRS1-AS1
hsa-miR-1		hsa-miR-129-5p			hsa-miR-145-5p	hsa-miR-148b-5p	hsa-miR-181d-3p		RASSF8-AS1
hsa-miR-1									RP11-730K11.1
hsa-miR-1	hsa-miR-125a-5p					hsa-miR-148b-5p	hsa-miR-181d-5p		RP11-68L18.1
hsa-miR-1			hsa-miR-1297		hsa-miR-145-5p	hsa-miR-148b-5p		hsa-miR-185-3p	STARD4-AS1
hsa-miR-1	hsa-miR-125a-5p	hsa-miR-129-5p	hsa-miR-1297			hsa-miR-148b-5p			AP000487.5
hsa-miR-1	hsa-miR-125a-5p				hsa-miR-145-5p			hsa-miR-185-3p	MIR210HG
hsa-miR-1		hsa-miR-129-5p	hsa-miR-1297		hsa-miR-145-3p		hsa-miR-181d-5p	hsa-miR-185-3p	RP11-588G21.2
hsa-miR-1		hsa-miR-129-5p							CSTF3-AS1
hsa-miR-1			hsa-miR-1297					hsa-miR-185-3p	RP11-159H10.3
hsa-miR-1	hsa-miR-125a-5p	hsa-miR-129-5p					hsa-miR-181d-5p	hsa-miR-185-3p	KCTD21-AS1
hsa-miR-1	hsa-miR-125a-5p					hsa-miR-148b-5p		hsa-miR-185-3p	SBF2-AS1
hsa-miR-1						hsa-miR-148b-3p		hsa-miR-185-3p	RP11-685M7.3
hsa-miR-1			hsa-miR-1297					hsa-miR-185-3p	RP11-325L7.1
hsa-miR-1		hsa-miR-129-5p	hsa-miR-1297		hsa-miR-145-3p		hsa-miR-181d-3p	hsa-miR-185-3p	RP11-77I22.2
hsa-miR-1	hsa-miR-125a-5p	hsa-miR-129-5p	hsa-miR-1297	hsa-miR-137		hsa-miR-148b-5p	hsa-miR-181d-5p		PRR7-AS1
hsa-miR-1		hsa-miR-129-5p						hsa-miR-185-3p	RP11-13A1.1
hsa-miR-1		hsa-miR-129-5p	hsa-miR-1297						LINC01179
hsa-miR-1							hsa-miR-181d-5p		RP11-404I7.1
hsa-miR-1	hsa-miR-125a-5p		hsa-miR-1297	hsa-miR-137	hsa-miR-145-3p	hsa-miR-148b-5p	hsa-miR-181d-5p	hsa-miR-185-3p	LINC01234
hsa-miR-1									RP11-2N5.2
hsa-miR-1					hsa-miR-145-5p	hsa-miR-148b-5p	hsa-miR-181d-5p		SERHL
hsa-miR-1								hsa-miR-185-3p	LINC01586
hsa-miR-1	hsa-miR-125a-5p	hsa-miR-129-5p	hsa-miR-1297		hsa-miR-145-3p	hsa-miR-148b-5p		hsa-miR-185-3p	LINC01016
hsa-miR-1									CTC-384G19.1
hsa-miR-1	hsa-miR-125a-5p				hsa-miR-145-5p	hsa-miR-148b-5p		hsa-miR-185-3p	CASC11
hsa-miR-1						hsa-miR-148b-5p			RP11-1018N14.1
hsa-miR-1									RP11-49I4.3
hsa-miR-1	hsa-miR-125a-5p	hsa-miR-129-5p			hsa-miR-145-5p	hsa-miR-148b-5p			LINC01470
hsa-miR-1				hsa-miR-137		hsa-miR-148b-5p			RP11-565A3.1
hsa-miR-1	hsa-miR-125a-5p	hsa-miR-129-5p	hsa-miR-1297	hsa-miR-137	hsa-miR-145-5p	hsa-miR-148b-5p		hsa-miR-185-3p	MIR143HG
hsa-miR-1	hsa-miR-125a-5p	hsa-miR-129-5p	hsa-miR-1297		hsa-miR-145-3p		hsa-miR-181d-5p		SRD5A3-AS1
hsa-miR-1									MIR31HG
hsa-miR-1						hsa-miR-148b-3p			RP11-217E13.1
hsa-miR-1			hsa-miR-1297						CTD-2061E9.1
hsa-miR-1									RP11-346J10.1
hsa-miR-1									RP11-73G16.3
hsa-miR-1		hsa-miR-129-5p							RP11-983C2.2
hsa-miR-1	hsa-miR-125a-5p	hsa-miR-129-5p			hsa-miR-145-5p	hsa-miR-148b-5p		hsa-miR-185-3p	NOP14-AS1
hsa-miR-1									RP11-460H9.1
hsa-miR-1		hsa-miR-129-5p				hsa-miR-148b-5p			RP11-826N14.2
hsa-miR-1				hsa-miR-137		hsa-miR-148a-5p			ZFAT-AS1
hsa-miR-1			hsa-miR-1297						RP11-265O12.1
hsa-miR-1	hsa-miR-125a-5p								RP11-10A14.5
hsa-miR-1	hsa-miR-125a-5p		hsa-miR-1297		hsa-miR-145-5p				RP11-768B22.2
hsa-miR-1				hsa-miR-137					RP4-559A3.6
hsa-miR-1					hsa-miR-145-3p				TUB-AS1
hsa-miR-1					hsa-miR-145-5p		hsa-miR-181d-5p		EGFLAM-AS2
hsa-miR-1		hsa-miR-129-5p				hsa-miR-148b-5p			RP11-1026M7.2
hsa-miR-1	hsa-miR-125a-5p		hsa-miR-1297		hsa-miR-145-3p	hsa-miR-148b-5p			CTC-529L17.1
hsa-miR-1		hsa-miR-129-5p			hsa-miR-145-5p	hsa-miR-148b-5p		hsa-miR-185-3p	CTC-484P3.3
hsa-miR-1		hsa-miR-129-5p				hsa-miR-148b-5p			RP11-360F5.1
hsa-miR-1	hsa-miR-125a-5p		hsa-miR-1297			hsa-miR-148b-3p			AC010226.4
hsa-miR-1		hsa-miR-129-5p	hsa-miR-1297			hsa-miR-148b-5p	hsa-miR-181d-5p	hsa-miR-185-3p	LINC01088
hsa-miR-1									RP1-251I12.1
hsa-miR-1									C5orf66-AS1
hsa-miR-1									CTD-2015H6.3
hsa-miR-1	hsa-miR-125a-5p		hsa-miR-1297		hsa-miR-145-5p	hsa-miR-148b-5p	hsa-miR-181d-3p	hsa-miR-185-3p	OXCT1-AS1
hsa-miR-1	hsa-miR-125a-5p	hsa-miR-129-5p		hsa-miR-137	hsa-miR-145-5p		hsa-miR-181d-5p		ALG1L9P
[truncated: 451 more rows]
